# Supplementary material for: ﻿Exploring ascomycete diversity in Yunnan II: Introducing three novel species in the suborder Massarineae (Dothideomycetes, Pleosporales) from fern and grasses
Source: MycoKeys. 2024 Apr 16;104:9–50. doi: 10.3897/mycokeys.104.112149 (PMC11040200; doi:10.3897/mycokeys.104.112149)
Supplement: XML Treatment for Bambusicola hongheensis [file mycokeys.104.112149-treatment3.xml]

<!DOCTYPE tp:taxon-treatment
  PUBLIC "-//TaxonX//DTD Taxonomic Treatment Publishing DTD v0 20100105//EN" "tax-treatment-NSO.dtd">
<tp:taxon-treatment xmlns:tp="http://www.plazi.org/taxpub"><tp:treatment-meta><kwd-group><label>Taxon classification</label><kwd>
              <named-content content-type="kingdom">Fungi</named-content>
            </kwd><kwd>
              <named-content content-type="order">Pleosporales</named-content>
            </kwd><kwd>
              <named-content content-type="family">Bambusicolaceae</named-content>
            </kwd></kwd-group><mixed-citation publication-type="journal"><person-group><name><surname>Phookamsak</surname><given-names>Rungtiwa</given-names></name><name><surname>Hongsanan</surname><given-names>Sinang</given-names></name><name><surname>Bhat</surname><given-names>Darbhe Jayarama</given-names></name><name><surname>Wanasinghe</surname><given-names>Dhanushka N.</given-names></name><name><surname>Promputtha</surname><given-names>Itthayakorn</given-names></name><name><surname>Suwannarach</surname><given-names>Nakarin</given-names></name><name><surname>Kumla</surname><given-names>Jaturong</given-names></name><name><surname>Xie</surname><given-names>Ning</given-names></name><name><surname>Dawoud</surname><given-names>Turki M.</given-names></name><name><surname>Mortimer</surname><given-names>Peter E.</given-names></name><name><surname>Xu</surname><given-names>Jianchu</given-names></name><name><surname>Lumyong</surname><given-names>Saisamorn</given-names></name></person-group><article-title>﻿Exploring ascomycete diversity in Yunnan II: Introducing three novel species in the suborder <tp:taxon-name><tp:taxon-name-part taxon-name-part-type="suborder">Massarineae</tp:taxon-name-part></tp:taxon-name> (<tp:taxon-name><tp:taxon-name-part taxon-name-part-type="genus" reg="Dothideomycetes">Dothideomycetes</tp:taxon-name-part></tp:taxon-name>, <tp:taxon-name><tp:taxon-name-part taxon-name-part-type="order">Pleosporales</tp:taxon-name-part></tp:taxon-name>) from fern and grasses</article-title><source>MycoKeys</source><day>16</day><month>04</month><year>2024</year><volume>104</volume><fpage>9</fpage><lpage>50</lpage><pub-id pub-id-type="doi">10.3897/mycokeys.104.112149</pub-id></mixed-citation></tp:treatment-meta><tp:nomenclature><label>﻿</label><tp:taxon-name>
            <object-id xmlns:xlink="http://www.w3.org/1999/xlink" content-type="arpha" xlink:type="simple">EBE6B320-314F-5BB9-9DA5-839369AD3EE3</object-id>
            <tp:taxon-name-part taxon-name-part-type="genus" reg="Bambusicola">Bambusicola</tp:taxon-name-part>
            <tp:taxon-name-part taxon-name-part-type="species" reg="hongheensis">hongheensis</tp:taxon-name-part>
            <object-id xmlns:xlink="http://www.w3.org/1999/xlink" xlink:type="simple">Index Fungorum: IF900830</object-id>
          </tp:taxon-name><tp:taxon-authority>Phookamsak, Bhat &amp; Hongsanan</tp:taxon-authority><tp:taxon-status xmlns:xlink="http://www.w3.org/1999/xlink" xlink:type="simple">sp. nov.</tp:taxon-status><xref ref-type="fig" rid="F4">Fig. 4</xref></tp:nomenclature><tp:treatment-sec sec-type="etymology" id="SECID0EIFEK"><title>Etymology.</title><p>The specific epithet “<italic>hongheensis</italic>” refers to the locality, Honghe Hani and Yi Autonomous Prefecture (Yunnan, China), where the holotype was collected.</p><fig id="F4" position="float" orientation="portrait"><object-id xmlns:xlink="http://www.w3.org/1999/xlink" content-type="doi" xlink:type="simple">10.3897/mycokeys.104.112149.figure4</object-id><object-id xmlns:xlink="http://www.w3.org/1999/xlink" content-type="arpha" xlink:type="simple">73D3FC78-7DAC-567A-A097-5C41C09B3969</object-id><label>Figure 4.</label><caption><p><italic><tp:taxon-name><tp:taxon-name-part taxon-name-part-type="genus" reg="Bambusicola">Bambusicola</tp:taxon-name-part><tp:taxon-name-part taxon-name-part-type="species" reg="hongheensis">hongheensis</tp:taxon-name-part></tp:taxon-name></italic> (<abbrev xmlns:xlink="http://www.w3.org/1999/xlink" xlink:title="Herbarium of Cryptogams Kunming Institute of Botany Academia Sinica" id="ABBRID0EDGEK" xlink:type="simple">KUN-HKAS</abbrev> 129042, holotype) <bold>A</bold> the appearance of ascomata on the host surface <bold>B</bold> vertical section of an ascoma <bold>C, D</bold> peridia <bold>E</bold> pseudoparaphyses <bold>F, G</bold> asci embedded in pseudoparaphyses <bold>H–K</bold> ascospores <bold>L, M</bold> ascospores stained in India Ink show a thin mucilaginous sheath surrounding ascospores. Scale bars: 100 μm (<bold>B</bold>); 20 μm (<bold>C–G</bold>); 10 μm (<bold>H–M</bold>).</p></caption><graphic xmlns:xlink="http://www.w3.org/1999/xlink" xlink:href="mycokeys-104-009-g004.jpg" position="float" orientation="portrait" xlink:type="simple" id="oo_1026395.jpg"><uri content-type="original_file" xlink:type="simple">https://binary.pensoft.net/fig/1026395</uri></graphic></fig></tp:treatment-sec><tp:treatment-sec sec-type="Holotype" id="SECID0EAHEK"><title>Holotype.</title><p><abbrev xmlns:xlink="http://www.w3.org/1999/xlink" xlink:title="Herbarium of Cryptogams Kunming Institute of Botany Academia Sinica" id="ABBRID0EGHEK" xlink:type="simple">KUN-HKAS</abbrev> 129042.</p></tp:treatment-sec><tp:treatment-sec sec-type="description" id="SECID0EKHEK"><title>Description.</title><p>Saprobic on dead culm of bamboo in terrestrial habitats, visible as black, shiny, gnarled on the host surface. <bold><italic>Sexual morph</italic>: <italic>Ascomata</italic></bold> 225–350 μm high, 340–590 μm diam., scattered, sometimes forming stroma with a clustered 1–3 ascomata, gregarious, semi-immersed, raised, becoming superficial, dark brown, dome-shaped to subconical or subglobose, glabrous, coriaceous, ostiolate with inconspicuous papilla. <bold><italic>Peridium</italic></bold> 40–80(–130) μm wide at sides towards the apex, 10–25 μm wide at the base, composed of several layers of small, dark brown pseudoparenchymatous cells, outer layer fused with host cells, arranged in <italic>textura angularis</italic> to <italic>textura globulosa</italic>, inner layer composed of 1–3 strata of flattened cells, of <italic>textura globulosa</italic> to <italic>textura prismatica</italic>, with thick, palisade-like cells at the sides. <bold><italic>Hamathecium</italic></bold> composed of 1–3 μm wide, filiform, dense, septate, branched, pseudoparaphyses, anastomosed between and above the asci, embedded in a gelatinous matrix. <bold><italic>Asci</italic></bold> (58–)70–90(–105)(–119) × 12–15(–17) μm (<italic>x̄</italic> = 80.5 × 13.5 μm, SD = ± 13.2 × 1.8, n = 25), 8-spored, bitunicate, fissitunicate, cylindrical-clavate, shortly pedicellate, apically rounded with well-developed ocular chamber. <bold><italic>Ascospores</italic></bold> 22–26(–30) × 4.5–7 μm (<italic>x̄</italic> = 24.6 × 5.4 μm, SD = ± 2.3 × 0.5, n = 30), overlapping 1–3-seriate, hyaline, fusiform, slightly curved, 1-septate, occasionally 2–3-septate, slightly constricted at the septum, the upper cell slightly larger than the lower cell, smooth-walled, surrounded by a thin, indistinct, mucilaginous sheath. <bold><italic>Asexual morph</italic></bold>: Undetermined.</p></tp:treatment-sec><tp:treatment-sec sec-type="distribution" id="SECID0EQIEK"><title>Distribution.</title><p>China (Yunnan).</p></tp:treatment-sec><tp:treatment-sec sec-type="Specimen examined" id="SECID0EVIEK"><title>Specimen examined.</title><p>China. Yunnan Province: Honghe Hani and Yi Autonomous Prefecture, Honghe County, rice terraces, on dead culm of bamboo, 26 Jan 2021, R. Phookamsak BN06 (<abbrev xmlns:xlink="http://www.w3.org/1999/xlink" xlink:title="Herbarium of Cryptogams Kunming Institute of Botany Academia Sinica" id="ABBRID0E2IEK" xlink:type="simple">KUN-HKAS</abbrev> 129042, <bold>holotype</bold>). <bold>Notes</bold>: As the axenic culture is not active, the sequences of <abbrev xmlns:xlink="http://www.w3.org/1999/xlink" xlink:title="18S small subunit rDNA" id="ABBRID0EDJEK" xlink:type="simple">SSU</abbrev> and <italic><abbrev xmlns:xlink="http://www.w3.org/1999/xlink" xlink:title="RNA polymerase II second largest subunit" id="ABBRID0EIJEK" xlink:type="simple">rpb2</abbrev></italic> were obtained from genomic DNA extracted from ascomata and dried culture.</p></tp:treatment-sec><tp:treatment-sec sec-type="notes" id="SECID0EMJEK"><title>Notes.</title><p>Based on the NCBI nucleotide BLAST search of <abbrev xmlns:xlink="http://www.w3.org/1999/xlink" xlink:title="internal transcribed spacers region of ribosomal DNA" id="ABBRID0ESJEK" xlink:type="simple">ITS</abbrev> sequence, <italic><tp:taxon-name><tp:taxon-name-part taxon-name-part-type="genus" reg="Bambusicola">Bambusicola</tp:taxon-name-part><tp:taxon-name-part taxon-name-part-type="species" reg="hongheensis">hongheensis</tp:taxon-name-part></tp:taxon-name></italic> (<abbrev xmlns:xlink="http://www.w3.org/1999/xlink" xlink:title="Herbarium of Cryptogams Kunming Institute of Botany Academia Sinica" id="ABBRID0EBKEK" xlink:type="simple">KUN-HKAS</abbrev> 129042) has the closest match with <italic><tp:taxon-name><tp:taxon-name-part taxon-name-part-type="genus" reg="Bambusicola">B.</tp:taxon-name-part><tp:taxon-name-part taxon-name-part-type="species" reg="triseptatispora">triseptatispora</tp:taxon-name-part></tp:taxon-name></italic> (<named-content xmlns:xlink="http://www.w3.org/1999/xlink" content-type="dwc:institutional_code" xlink:title="Mae Fah Luang University Culture Collection" xlink:href="http://grbio.org/institution/mae-fah-luang-university-culture-collection" xlink:type="simple">MFLUCC</named-content> 11-0166, ex-type strain) with 98.71% similarity (Identities = 535/542 with no gap) and is similar to <italic><tp:taxon-name><tp:taxon-name-part taxon-name-part-type="genus" reg="Bambusicola">B.</tp:taxon-name-part><tp:taxon-name-part taxon-name-part-type="species" reg="loculata">loculata</tp:taxon-name-part></tp:taxon-name></italic> (MFLU 15-0056, ex-type strain) with 98.69% similarity (Identities = 528/535 with 1 gap) and <italic><tp:taxon-name><tp:taxon-name-part taxon-name-part-type="genus" reg="Bambusicola">B.</tp:taxon-name-part><tp:taxon-name-part taxon-name-part-type="species" reg="splendida">splendida</tp:taxon-name-part></tp:taxon-name></italic> (<named-content xmlns:xlink="http://www.w3.org/1999/xlink" content-type="dwc:institutional_code" xlink:title="Mae Fah Luang University Culture Collection" xlink:href="http://grbio.org/institution/mae-fah-luang-university-culture-collection" xlink:type="simple">MFLUCC</named-content> 11-0611) with 98.25% similarity (Identities = 392/399 with no gap). The NCBI nucleotide BLAST search of <abbrev xmlns:xlink="http://www.w3.org/1999/xlink" xlink:title="28S large subunit nuclear ribosomal DNA" id="ABBRID0EOLEK" xlink:type="simple">LSU</abbrev> sequence indicated that <italic><tp:taxon-name><tp:taxon-name-part taxon-name-part-type="genus" reg="Bambusicola">B.</tp:taxon-name-part><tp:taxon-name-part taxon-name-part-type="species" reg="hongheensis">hongheensis</tp:taxon-name-part></tp:taxon-name></italic> has the closest match with <italic><tp:taxon-name><tp:taxon-name-part taxon-name-part-type="genus" reg="Bambusicola">B.</tp:taxon-name-part><tp:taxon-name-part taxon-name-part-type="species" reg="triseptatispora">triseptatispora</tp:taxon-name-part></tp:taxon-name></italic> (<named-content xmlns:xlink="http://www.w3.org/1999/xlink" content-type="dwc:institutional_code" xlink:title="Mae Fah Luang University Culture Collection" xlink:href="http://grbio.org/institution/mae-fah-luang-university-culture-collection" xlink:type="simple">MFLUCC</named-content> 11-0166, ex-type strain) and <italic><tp:taxon-name><tp:taxon-name-part taxon-name-part-type="genus" reg="Bambusicola">B.</tp:taxon-name-part><tp:taxon-name-part taxon-name-part-type="species" reg="didymospora">didymospora</tp:taxon-name-part></tp:taxon-name></italic> (<named-content xmlns:xlink="http://www.w3.org/1999/xlink" content-type="dwc:institutional_code" xlink:title="Mae Fah Luang University Culture Collection" xlink:href="http://grbio.org/institution/mae-fah-luang-university-culture-collection" xlink:type="simple">MFLUCC</named-content> 10-0557, ex-type strain) with 100% similarity (Identities = 802/802 with no gap) and is similar to <italic><tp:taxon-name><tp:taxon-name-part taxon-name-part-type="genus" reg="Bambusicola">B.</tp:taxon-name-part><tp:taxon-name-part taxon-name-part-type="species" reg="loculata">loculata</tp:taxon-name-part></tp:taxon-name></italic> (MFLU 15-0056, ex-type strain) with 99.75% similarity (Identities = 813/815 with 2 gaps) and <italic><tp:taxon-name><tp:taxon-name-part taxon-name-part-type="genus" reg="Bambusicola">B.</tp:taxon-name-part><tp:taxon-name-part taxon-name-part-type="species" reg="nanensis">nanensis</tp:taxon-name-part></tp:taxon-name></italic> (<named-content xmlns:xlink="http://www.w3.org/1999/xlink" content-type="dwc:institutional_code" xlink:title="Mae Fah Luang University Culture Collection" xlink:href="http://grbio.org/institution/mae-fah-luang-university-culture-collection" xlink:type="simple">MFLUCC</named-content> 21-0063, ex-type strain) with 99.49% similarity (Identities = 785/789 with no gap). The NCBI nucleotide BLAST search of <italic><abbrev xmlns:xlink="http://www.w3.org/1999/xlink" xlink:title="RNA polymerase II second largest subunit" id="ABBRID0EWNEK" xlink:type="simple">rpb2</abbrev></italic> sequence indicated that <italic><tp:taxon-name><tp:taxon-name-part taxon-name-part-type="genus" reg="Bambusicola">B.</tp:taxon-name-part><tp:taxon-name-part taxon-name-part-type="species" reg="hongheensis">hongheensis</tp:taxon-name-part></tp:taxon-name></italic> has the closest match with <italic><tp:taxon-name><tp:taxon-name-part taxon-name-part-type="genus" reg="Bambusicola">B.</tp:taxon-name-part><tp:taxon-name-part taxon-name-part-type="species" reg="loculata">loculata</tp:taxon-name-part></tp:taxon-name></italic> (MFLU 15-0056, ex-type strain) with 99.90% similarity (Identities = 1042/1043 with no gaps) and is also similar to <italic><tp:taxon-name><tp:taxon-name-part taxon-name-part-type="genus" reg="Bambusicola">B.</tp:taxon-name-part><tp:taxon-name-part taxon-name-part-type="species" reg="triseptatispora">triseptatispora</tp:taxon-name-part></tp:taxon-name></italic> (<named-content xmlns:xlink="http://www.w3.org/1999/xlink" content-type="dwc:institutional_code" xlink:title="Mae Fah Luang University Culture Collection" xlink:href="http://grbio.org/institution/mae-fah-luang-university-culture-collection" xlink:type="simple">MFLUCC</named-content> 11-0166, ex-type strain) with 97.92% similarity (Identities = 990/1011 with no gap) and <italic><tp:taxon-name><tp:taxon-name-part taxon-name-part-type="genus" reg="Bambusicola">B.</tp:taxon-name-part><tp:taxon-name-part taxon-name-part-type="species" reg="massarinia">massarinia</tp:taxon-name-part></tp:taxon-name></italic> (voucher MFLU 11-0389) with 93.57% similarity (Identities = 975/1042 with 4 gaps).</p><p>Phylogenetic analyses of a concatenated <abbrev xmlns:xlink="http://www.w3.org/1999/xlink" xlink:title="internal transcribed spacers region of ribosomal DNA" id="ABBRID0EMPEK" xlink:type="simple">ITS</abbrev>, <abbrev xmlns:xlink="http://www.w3.org/1999/xlink" xlink:title="28S large subunit nuclear ribosomal DNA" id="ABBRID0EQPEK" xlink:type="simple">LSU</abbrev>, <italic><abbrev xmlns:xlink="http://www.w3.org/1999/xlink" xlink:title="RNA polymerase II second largest subunit" id="ABBRID0EVPEK" xlink:type="simple">rpb2</abbrev></italic>, <abbrev xmlns:xlink="http://www.w3.org/1999/xlink" xlink:title="18S small subunit rDNA" id="ABBRID0EZPEK" xlink:type="simple">SSU</abbrev> and <italic><abbrev xmlns:xlink="http://www.w3.org/1999/xlink" xlink:title="partial translation elongation factor 1-alpha" id="ABBRID0E5PEK" xlink:type="simple">tef1-α</abbrev></italic> sequence dataset demonstrated that <italic><tp:taxon-name><tp:taxon-name-part taxon-name-part-type="genus" reg="Bambusicola">Bambusicola</tp:taxon-name-part><tp:taxon-name-part taxon-name-part-type="species" reg="hongheensis">hongheensis</tp:taxon-name-part></tp:taxon-name></italic> formed a separate branch (85% <abbrev xmlns:xlink="http://www.w3.org/1999/xlink" xlink:title="Maximum Likelihood" id="ABBRID0ENQEK" xlink:type="simple">ML</abbrev>, 1.00 PP; Fig. <xref ref-type="fig" rid="F1">1</xref>), and clustered with <italic><tp:taxon-name><tp:taxon-name-part taxon-name-part-type="genus" reg="Bambusicola">B.</tp:taxon-name-part><tp:taxon-name-part taxon-name-part-type="species" reg="loculata">loculata</tp:taxon-name-part></tp:taxon-name></italic> and <italic><tp:taxon-name><tp:taxon-name-part taxon-name-part-type="genus" reg="Bambusicola">B.</tp:taxon-name-part><tp:taxon-name-part taxon-name-part-type="species" reg="triseptatispora">triseptatispora</tp:taxon-name-part></tp:taxon-name></italic> with high support (100% <abbrev xmlns:xlink="http://www.w3.org/1999/xlink" xlink:title="Maximum Likelihood" id="ABBRID0ELREK" xlink:type="simple">ML</abbrev>, 1.00 PP; Fig. <xref ref-type="fig" rid="F1">1</xref>) and also clustered with the generic type of <italic><tp:taxon-name><tp:taxon-name-part taxon-name-part-type="genus" reg="Bambusicola">Bambusicola</tp:taxon-name-part></tp:taxon-name></italic>, <italic><tp:taxon-name><tp:taxon-name-part taxon-name-part-type="genus" reg="Bambusicola">B.</tp:taxon-name-part><tp:taxon-name-part taxon-name-part-type="species" reg="massarinia">massarinia</tp:taxon-name-part></tp:taxon-name></italic> with significant support (73% <abbrev xmlns:xlink="http://www.w3.org/1999/xlink" xlink:title="Maximum Likelihood" id="ABBRID0EFSEK" xlink:type="simple">ML</abbrev>, 0.99 PP; Fig. <xref ref-type="fig" rid="F1">1</xref>). A nucleotide pairwise comparison of <abbrev xmlns:xlink="http://www.w3.org/1999/xlink" xlink:title="internal transcribed spacers region of ribosomal DNA" id="ABBRID0ENSEK" xlink:type="simple">ITS</abbrev> sequence indicated that <italic><tp:taxon-name><tp:taxon-name-part taxon-name-part-type="genus" reg="Bambusicola">B.</tp:taxon-name-part><tp:taxon-name-part taxon-name-part-type="species" reg="hongheensis">hongheensis</tp:taxon-name-part></tp:taxon-name></italic> differs from <italic><tp:taxon-name><tp:taxon-name-part taxon-name-part-type="genus" reg="Bambusicola">B.</tp:taxon-name-part><tp:taxon-name-part taxon-name-part-type="species" reg="triseptatispora">triseptatispora</tp:taxon-name-part></tp:taxon-name></italic> in 35/600 bp (5.83%), differs from <italic><tp:taxon-name><tp:taxon-name-part taxon-name-part-type="genus" reg="Bambusicola">B.</tp:taxon-name-part><tp:taxon-name-part taxon-name-part-type="species" reg="loculata">loculata</tp:taxon-name-part></tp:taxon-name></italic> in 16/547 bp (2.92%) and differs from <italic><tp:taxon-name><tp:taxon-name-part taxon-name-part-type="genus" reg="Bambusicola">B.</tp:taxon-name-part><tp:taxon-name-part taxon-name-part-type="species" reg="massarinia">massarinia</tp:taxon-name-part></tp:taxon-name></italic> in 72/608 bp (11.84%). Whereas the nucleotide pairwise comparison of <abbrev xmlns:xlink="http://www.w3.org/1999/xlink" xlink:title="28S large subunit nuclear ribosomal DNA" id="ABBRID0E4TEK" xlink:type="simple">LSU</abbrev> sequence indicated that <italic><tp:taxon-name><tp:taxon-name-part taxon-name-part-type="genus" reg="Bambusicola">B.</tp:taxon-name-part><tp:taxon-name-part taxon-name-part-type="species" reg="hongheensis">hongheensis</tp:taxon-name-part></tp:taxon-name></italic> is consistent with <italic><tp:taxon-name><tp:taxon-name-part taxon-name-part-type="genus" reg="Bambusicola">B.</tp:taxon-name-part><tp:taxon-name-part taxon-name-part-type="species" reg="triseptatispora">triseptatispora</tp:taxon-name-part></tp:taxon-name></italic> (0/802 bp) and <italic><tp:taxon-name><tp:taxon-name-part taxon-name-part-type="genus" reg="Bambusicola">B.</tp:taxon-name-part><tp:taxon-name-part taxon-name-part-type="species" reg="loculata">loculata</tp:taxon-name-part></tp:taxon-name></italic> (1/816 bp), but differs from <italic><tp:taxon-name><tp:taxon-name-part taxon-name-part-type="genus" reg="Bambusicola">B.</tp:taxon-name-part><tp:taxon-name-part taxon-name-part-type="species" reg="massarinia">massarinia</tp:taxon-name-part></tp:taxon-name></italic> in 7/803 bp (0.87%). Furthermore, the nucleotide pairwise comparison of <italic><abbrev xmlns:xlink="http://www.w3.org/1999/xlink" xlink:title="RNA polymerase II second largest subunit" id="ABBRID0EOVEK" xlink:type="simple">rpb2</abbrev></italic> sequence indicated <italic><tp:taxon-name><tp:taxon-name-part taxon-name-part-type="genus" reg="Bambusicola">B.</tp:taxon-name-part><tp:taxon-name-part taxon-name-part-type="species" reg="hongheensis">hongheensis</tp:taxon-name-part></tp:taxon-name></italic> is not significantly different from <italic><tp:taxon-name><tp:taxon-name-part taxon-name-part-type="genus" reg="Bambusicola">B.</tp:taxon-name-part><tp:taxon-name-part taxon-name-part-type="species" reg="loculata">loculata</tp:taxon-name-part></tp:taxon-name></italic> (1/1043 bp), but differs from <italic><tp:taxon-name><tp:taxon-name-part taxon-name-part-type="genus" reg="Bambusicola">B.</tp:taxon-name-part><tp:taxon-name-part taxon-name-part-type="species" reg="triseptatispora">triseptatispora</tp:taxon-name-part></tp:taxon-name></italic> in 21/1012 bp (2.07%) and differs from <italic><tp:taxon-name><tp:taxon-name-part taxon-name-part-type="genus" reg="Bambusicola">B.</tp:taxon-name-part><tp:taxon-name-part taxon-name-part-type="species" reg="massarinia">massarinia</tp:taxon-name-part></tp:taxon-name></italic> in 68/1042 bp (6.52%).</p><p>Morphologically, <italic><tp:taxon-name><tp:taxon-name-part taxon-name-part-type="genus" reg="Bambusicola">Bambusicola</tp:taxon-name-part><tp:taxon-name-part taxon-name-part-type="species" reg="hongheensis">hongheensis</tp:taxon-name-part></tp:taxon-name></italic> resembles <italic><tp:taxon-name><tp:taxon-name-part taxon-name-part-type="genus" reg="Bambusicola">B.</tp:taxon-name-part><tp:taxon-name-part taxon-name-part-type="species" reg="loculata">loculata</tp:taxon-name-part></tp:taxon-name></italic> and <italic><tp:taxon-name><tp:taxon-name-part taxon-name-part-type="genus" reg="Bambusicola">B.</tp:taxon-name-part><tp:taxon-name-part taxon-name-part-type="species" reg="triseptatispora">triseptatispora</tp:taxon-name-part></tp:taxon-name></italic> in terms of the size range of ascomata, asci and ascospores. However, <italic><tp:taxon-name><tp:taxon-name-part taxon-name-part-type="genus" reg="Bambusicola">B.</tp:taxon-name-part><tp:taxon-name-part taxon-name-part-type="species" reg="hongheensis">hongheensis</tp:taxon-name-part></tp:taxon-name></italic> has comparatively smaller ascomata (340–590 μm diam. of <italic><tp:taxon-name><tp:taxon-name-part taxon-name-part-type="genus" reg="Bambusicola">B.</tp:taxon-name-part><tp:taxon-name-part taxon-name-part-type="species" reg="hongheensis">hongheensis</tp:taxon-name-part></tp:taxon-name></italic> vs. 350–600 μm diam. of <italic><tp:taxon-name><tp:taxon-name-part taxon-name-part-type="genus" reg="Bambusicola">B.</tp:taxon-name-part><tp:taxon-name-part taxon-name-part-type="species" reg="loculata">loculata</tp:taxon-name-part></tp:taxon-name></italic> vs. 470–730 μm diam. of <italic><tp:taxon-name><tp:taxon-name-part taxon-name-part-type="genus" reg="Bambusicola">B.</tp:taxon-name-part><tp:taxon-name-part taxon-name-part-type="species" reg="triseptatispora">triseptatispora</tp:taxon-name-part></tp:taxon-name></italic>), shorter and wider asci ((58–)70–90(–105)(–119) × 12–15(–17) μm vs. 80–105 × 8–13 μm vs. (78–)80–100(−110) × 10–12(−14) μm, respectively) and sharing the size range of ascospores (22–26(–30) × 4.5–7 μm vs. 22–26.5 × 5–6 μm vs. (25–)26–30(−31) × 4–6 μm, respectively). The ascospores of <italic><tp:taxon-name><tp:taxon-name-part taxon-name-part-type="genus" reg="Bambusicola">B.</tp:taxon-name-part><tp:taxon-name-part taxon-name-part-type="species" reg="hongheensis">hongheensis</tp:taxon-name-part></tp:taxon-name></italic> are typically hyaline, 1-septate, whereas <italic><tp:taxon-name><tp:taxon-name-part taxon-name-part-type="genus" reg="Bambusicola">B.</tp:taxon-name-part><tp:taxon-name-part taxon-name-part-type="species" reg="triseptatispora">triseptatispora</tp:taxon-name-part></tp:taxon-name></italic> has hyaline to pale brown and 3-septate ascospores (<xref ref-type="bibr" rid="B26">Dai et al. 2017</xref>). Distinguishing <italic><tp:taxon-name><tp:taxon-name-part taxon-name-part-type="genus" reg="Bambusicola">B.</tp:taxon-name-part><tp:taxon-name-part taxon-name-part-type="species" reg="loculata">loculata</tp:taxon-name-part></tp:taxon-name></italic> from <italic><tp:taxon-name><tp:taxon-name-part taxon-name-part-type="genus" reg="Bambusicola">B.</tp:taxon-name-part><tp:taxon-name-part taxon-name-part-type="species" reg="hongheensis">hongheensis</tp:taxon-name-part></tp:taxon-name></italic>, based on morphological characteristics alone is challenging, but <italic><tp:taxon-name><tp:taxon-name-part taxon-name-part-type="genus" reg="Bambusicola">B.</tp:taxon-name-part><tp:taxon-name-part taxon-name-part-type="species" reg="loculata">loculata</tp:taxon-name-part></tp:taxon-name></italic> can be differentiated by its larger ascomata and asci (<xref ref-type="bibr" rid="B25">Dai et al. 2015</xref>). However, a clear differentiation is achieved through phylogenetic evidence (Fig. <xref ref-type="fig" rid="F2">2</xref>) and nucleotide pairwise comparison of <abbrev xmlns:xlink="http://www.w3.org/1999/xlink" xlink:title="internal transcribed spacers region of ribosomal DNA" id="ABBRID0EQ2EK" xlink:type="simple">ITS</abbrev> gene region (2.92% difference).</p></tp:treatment-sec><tp:treatment-sec><!--Section generated to contain objects referenced in tp:taxon-treatment.--><fig id="F1" position="float" orientation="portrait"><object-id xmlns:xlink="http://www.w3.org/1999/xlink" content-type="doi" xlink:type="simple">10.3897/mycokeys.104.112149.figure1</object-id><object-id xmlns:xlink="http://www.w3.org/1999/xlink" content-type="arpha" xlink:type="simple">CEBDC944-1EE4-52C9-B4ED-1390CC7B0A53</object-id><label>Figure 1.</label><caption><p>Phylogram of the best-scoring <abbrev xmlns:xlink="http://www.w3.org/1999/xlink" xlink:title="Maximum Likelihood" id="ABBRID0EF4CK" xlink:type="simple">ML</abbrev> consensus tree of taxa in <tp:taxon-name><tp:taxon-name-part taxon-name-part-type="family">Bambusicolaceae</tp:taxon-name-part></tp:taxon-name> and <tp:taxon-name><tp:taxon-name-part taxon-name-part-type="family">Occultibambusaceae</tp:taxon-name-part></tp:taxon-name>. The new isolate is indicated in blue. Isolates from type materials are in bold. The <abbrev xmlns:xlink="http://www.w3.org/1999/xlink" xlink:title="Maximum Likelihood" id="ABBRID0ET4CK" xlink:type="simple">ML</abbrev> ultrafast bootstrap and Bayesian PP values greater than 60% and 0.90 are shown at the nodes.</p></caption><graphic xmlns:xlink="http://www.w3.org/1999/xlink" xlink:href="mycokeys-104-009-g001.jpg" position="float" orientation="portrait" xlink:type="simple" id="oo_1026392.jpg"><uri content-type="original_file" xlink:type="simple">https://binary.pensoft.net/fig/1026392</uri></graphic></fig><fig id="F2" position="float" orientation="portrait"><object-id xmlns:xlink="http://www.w3.org/1999/xlink" content-type="doi" xlink:type="simple">10.3897/mycokeys.104.112149.figure2</object-id><object-id xmlns:xlink="http://www.w3.org/1999/xlink" content-type="arpha" xlink:type="simple">33CCC3F8-555B-5BFB-9A99-C7DF7D4818DF</object-id><label>Figure 2.</label><caption><p>Phylogram of the best-scoring <abbrev xmlns:xlink="http://www.w3.org/1999/xlink" xlink:title="Maximum Likelihood" id="ABBRID0E6HDK" xlink:type="simple">ML</abbrev> consensus tree of <italic><tp:taxon-name><tp:taxon-name-part taxon-name-part-type="genus" reg="Trichobotrys">Trichobotrys</tp:taxon-name-part></tp:taxon-name></italic> species in <tp:taxon-name><tp:taxon-name-part taxon-name-part-type="family">Dictyosporiaceae</tp:taxon-name-part></tp:taxon-name> and closely-related families viz. <tp:taxon-name><tp:taxon-name-part taxon-name-part-type="family">Didymosphaeriaceae</tp:taxon-name-part></tp:taxon-name>, <tp:taxon-name><tp:taxon-name-part taxon-name-part-type="family">Lentitheciaceae</tp:taxon-name-part></tp:taxon-name>, <tp:taxon-name><tp:taxon-name-part taxon-name-part-type="family">Morosphaeriaceae</tp:taxon-name-part></tp:taxon-name>, <tp:taxon-name><tp:taxon-name-part taxon-name-part-type="family">Sulcatisporaceae</tp:taxon-name-part></tp:taxon-name> and <tp:taxon-name><tp:taxon-name-part taxon-name-part-type="family">Trematosphaeriaceae</tp:taxon-name-part></tp:taxon-name>. The new isolate is indicated in blue. Isolates from type materials are in bold. The <abbrev xmlns:xlink="http://www.w3.org/1999/xlink" xlink:title="Maximum Likelihood" id="ABBRID0EJJDK" xlink:type="simple">ML</abbrev> ultrafast bootstrap and Bayesian PP values greater than 70% and 0.95 are shown at the nodes.</p></caption><graphic xmlns:xlink="http://www.w3.org/1999/xlink" xlink:href="mycokeys-104-009-g002.jpg" position="float" orientation="portrait" xlink:type="simple" id="oo_1026393.jpg"><uri content-type="original_file" xlink:type="simple">https://binary.pensoft.net/fig/1026393</uri></graphic></fig></tp:treatment-sec><ref-list><ref id="B26"><mixed-citation xmlns:xlink="http://www.w3.org/1999/xlink" xlink:type="simple"><person-group><name name-style="western"><surname>Dai</surname><given-names>DQ</given-names></name><name name-style="western"><surname>Phookamsak</surname><given-names>R</given-names></name><name name-style="western"><surname>Wijayawardene</surname><given-names>NN</given-names></name><name name-style="western"><surname>Li</surname><given-names>WJ</given-names></name><name name-style="western"><surname>Bhat</surname><given-names>DJ</given-names></name><name name-style="western"><surname>Xu</surname><given-names>JC</given-names></name><name name-style="western"><surname>Taylor</surname><given-names>JE</given-names></name><name name-style="western"><surname>Hyde</surname><given-names>KD</given-names></name><name name-style="western"><surname>Chukeatirote</surname><given-names>E</given-names></name></person-group> (<year>2017</year>) <article-title>Bambusicolous fungi.</article-title><source>Fungal Diversity</source><volume>82</volume>(<issue>1</issue>): <fpage>1</fpage>–<lpage>105</lpage>. <ext-link xlink:href="10.1007/s13225-016-0367-8" ext-link-type="doi" xlink:type="simple">https://doi.org/10.1007/s13225-016-0367-8</ext-link></mixed-citation></ref><ref id="B25"><mixed-citation xmlns:xlink="http://www.w3.org/1999/xlink" xlink:type="simple"><person-group><name name-style="western"><surname>Dai</surname><given-names>DQ</given-names></name><name name-style="western"><surname>Bahkali</surname><given-names>AH</given-names></name><name name-style="western"><surname>Li</surname><given-names>WJ</given-names></name><name name-style="western"><surname>Bhat</surname><given-names>DJ</given-names></name><name name-style="western"><surname>Zhao</surname><given-names>RL</given-names></name><name name-style="western"><surname>Hyde</surname><given-names>KD</given-names></name></person-group> (<year>2015</year>) <article-title><italic><tp:taxon-name><tp:taxon-name-part taxon-name-part-type="genus">Bambusicola</tp:taxon-name-part><tp:taxon-name-part taxon-name-part-type="species">loculata</tp:taxon-name-part></tp:taxon-name></italic> sp. nov. (<tp:taxon-name><tp:taxon-name-part taxon-name-part-type="family">Bambusicolaceae</tp:taxon-name-part></tp:taxon-name>) from bamboo.</article-title><source>Phytotaxa</source><volume>213</volume>(<issue>2</issue>): <fpage>122</fpage>–<lpage>130</lpage>. <ext-link xlink:href="10.11646/phytotaxa.213.2.5" ext-link-type="doi" xlink:type="simple">https://doi.org/10.11646/phytotaxa.213.2.5</ext-link></mixed-citation></ref></ref-list></tp:taxon-treatment>
