# Supplementary material for: ﻿Exploring ascomycete diversity in Yunnan II: Introducing three novel species in the suborder Massarineae (Dothideomycetes, Pleosporales) from fern and grasses
Source: MycoKeys. 2024 Apr 16;104:9–50. doi: 10.3897/mycokeys.104.112149 (PMC11040200; doi:10.3897/mycokeys.104.112149)
Supplement: XML Treatment for Trichobotrys sinensis [file mycokeys.104.112149-treatment6.xml]

<!DOCTYPE tp:taxon-treatment
  PUBLIC "-//TaxonX//DTD Taxonomic Treatment Publishing DTD v0 20100105//EN" "tax-treatment-NSO.dtd">
<tp:taxon-treatment xmlns:tp="http://www.plazi.org/taxpub"><tp:treatment-meta><kwd-group><label>Taxon classification</label><kwd>
              <named-content content-type="kingdom">Fungi</named-content>
            </kwd><kwd>
              <named-content content-type="order">Pleosporales</named-content>
            </kwd><kwd>
              <named-content content-type="family">Dictyosporiaceae</named-content>
            </kwd></kwd-group><mixed-citation publication-type="journal"><person-group><name><surname>Phookamsak</surname><given-names>Rungtiwa</given-names></name><name><surname>Hongsanan</surname><given-names>Sinang</given-names></name><name><surname>Bhat</surname><given-names>Darbhe Jayarama</given-names></name><name><surname>Wanasinghe</surname><given-names>Dhanushka N.</given-names></name><name><surname>Promputtha</surname><given-names>Itthayakorn</given-names></name><name><surname>Suwannarach</surname><given-names>Nakarin</given-names></name><name><surname>Kumla</surname><given-names>Jaturong</given-names></name><name><surname>Xie</surname><given-names>Ning</given-names></name><name><surname>Dawoud</surname><given-names>Turki M.</given-names></name><name><surname>Mortimer</surname><given-names>Peter E.</given-names></name><name><surname>Xu</surname><given-names>Jianchu</given-names></name><name><surname>Lumyong</surname><given-names>Saisamorn</given-names></name></person-group><article-title>﻿Exploring ascomycete diversity in Yunnan II: Introducing three novel species in the suborder <tp:taxon-name><tp:taxon-name-part taxon-name-part-type="suborder">Massarineae</tp:taxon-name-part></tp:taxon-name> (<tp:taxon-name><tp:taxon-name-part taxon-name-part-type="genus" reg="Dothideomycetes">Dothideomycetes</tp:taxon-name-part></tp:taxon-name>, <tp:taxon-name><tp:taxon-name-part taxon-name-part-type="order">Pleosporales</tp:taxon-name-part></tp:taxon-name>) from fern and grasses</article-title><source>MycoKeys</source><day>16</day><month>04</month><year>2024</year><volume>104</volume><fpage>9</fpage><lpage>50</lpage><pub-id pub-id-type="doi">10.3897/mycokeys.104.112149</pub-id></mixed-citation></tp:treatment-meta><tp:nomenclature><label>﻿</label><tp:taxon-name>
            <object-id xmlns:xlink="http://www.w3.org/1999/xlink" content-type="arpha" xlink:type="simple">49C20070-18C2-5650-87C4-419C204D1167</object-id>
            <tp:taxon-name-part taxon-name-part-type="genus" reg="Trichobotrys">Trichobotrys</tp:taxon-name-part>
            <tp:taxon-name-part taxon-name-part-type="species" reg="sinensis">sinensis</tp:taxon-name-part>
            <object-id xmlns:xlink="http://www.w3.org/1999/xlink" xlink:type="simple">Index Fungorum: IF900832</object-id>
          </tp:taxon-name><tp:taxon-authority>Phookamsak, Bhat &amp; Hongsanan</tp:taxon-authority><tp:taxon-status xmlns:xlink="http://www.w3.org/1999/xlink" xlink:type="simple">sp. nov.</tp:taxon-status><xref ref-type="fig" rid="F5">Fig. 5</xref></tp:nomenclature><tp:treatment-sec sec-type="etymology" id="SECID0EVKFK"><title>Etymology.</title><p>The specific epithet “<italic>sinensis</italic>” refers to the country, China, where the holotype was collected.</p><fig id="F5" position="float" orientation="portrait"><object-id xmlns:xlink="http://www.w3.org/1999/xlink" content-type="doi" xlink:type="simple">10.3897/mycokeys.104.112149.figure5</object-id><object-id xmlns:xlink="http://www.w3.org/1999/xlink" content-type="arpha" xlink:type="simple">4243372C-A3A9-5197-91D0-A9D4EDAB92C7</object-id><label>Figure 5.</label><caption><p><italic><tp:taxon-name><tp:taxon-name-part taxon-name-part-type="genus" reg="Trichobotrys">Trichobotrys</tp:taxon-name-part><tp:taxon-name-part taxon-name-part-type="species" reg="sinensis">sinensis</tp:taxon-name-part></tp:taxon-name></italic> (<abbrev xmlns:xlink="http://www.w3.org/1999/xlink" xlink:title="Herbarium of Cryptogams Kunming Institute of Botany Academia Sinica" id="ABBRID0EQLFK" xlink:type="simple">KUN-HKAS</abbrev> 129041, holotype) <bold>A, B</bold> the appearance of colonies on the host surface <bold>C</bold> mycelium <bold>D–H</bold> conidiophores bearing conidiogenous cells and conidia <bold>I</bold> conidia in a short acropetal chain <bold>J–N</bold> conidia <bold>O</bold> culture characteristics on <abbrev xmlns:xlink="http://www.w3.org/1999/xlink" xlink:title="potato dextrose agar" id="ABBRID0EAMFK" xlink:type="simple">PDA</abbrev><bold>P</bold> conidioma forming on <abbrev xmlns:xlink="http://www.w3.org/1999/xlink" xlink:title="potato dextrose agar" id="ABBRID0EGMFK" xlink:type="simple">PDA</abbrev> after eight weeks <bold>Q</bold> pycnidial wall <bold>R–T</bold> conidiogenous cells (note: <bold>T</bold> = stained in Congo red) <bold>U</bold> conidia. Scale bars: 100 μm (<bold>P</bold>); 50 μm (<bold>C</bold>); 10 μm (<bold>D–H, Q–U</bold>); 5 μm (<bold>J–N</bold>).</p></caption><graphic xmlns:xlink="http://www.w3.org/1999/xlink" xlink:href="mycokeys-104-009-g005.jpg" position="float" orientation="portrait" xlink:type="simple" id="oo_1026396.jpg"><uri content-type="original_file" xlink:type="simple">https://binary.pensoft.net/fig/1026396</uri></graphic></fig></tp:treatment-sec><tp:treatment-sec sec-type="Holotype" id="SECID0E6MFK"><title>Holotype.</title><p><abbrev xmlns:xlink="http://www.w3.org/1999/xlink" xlink:title="Herbarium of Cryptogams Kunming Institute of Botany Academia Sinica" id="ABBRID0EFNFK" xlink:type="simple">KUN-HKAS</abbrev> 129041.</p></tp:treatment-sec><tp:treatment-sec sec-type="description" id="SECID0EJNFK"><title>Description.</title><p>Saprobic on dead culm of <italic><tp:taxon-name><tp:taxon-name-part taxon-name-part-type="genus" reg="Brachiaria">Brachiaria</tp:taxon-name-part><tp:taxon-name-part taxon-name-part-type="species" reg="mutica">mutica</tp:taxon-name-part></tp:taxon-name></italic>, submerged in a small stream. <bold><italic>Sexual morph</italic></bold>: Undetermined. <bold><italic>Asexual morph</italic>: <italic>Colonies</italic></bold> dull, black, effuse, visible as hairy fluffy on the host. <bold><italic>Mycelia</italic></bold> up to 1 mm long, 2–4 µm wide, superficial, composed of brown to dark brown, branched, septate, thick-walled, echinulate hyphae. <bold><italic>Conidiophores</italic></bold> (9–)15–40(–70) × 2–4 µm (<italic>x̄</italic> = 26.9 × 3.3 μm, n = 30), sometimes reduced to conidiogenous cells, macronematous, mononematous, straight or flexuous, brown to dark brown, septate, verruculose or echinulate, bearing short, lateral, unciform, fertile branches, with setiform apex. <bold><italic>Conidiogenous cells</italic></bold> 1–3.5 × 2.5–5 µm (<italic>x̄</italic> = 2.1 × 2.5 μm, n = 30), polyblastic, subhyaline to pale brown, ellipsoidal or hemispherical (2.5–5 × 3.5–6 µm), intercalary or terminal, integrated or discrete, sometimes denticulate on branches. <bold><italic>Conidia</italic></bold> 7–11 × 8–12 µm (<italic>x̄</italic> = 10 × 10 μm, n = 30) simple, solitary, brown to dark brown, spherical, aseptate, verruculose; sometimes in short acropetal chains. <italic>In vitro</italic><bold><italic>Conidiomata</italic></bold> 280–470 µm high, 280–570 µm diam., black, pycnidial, solitary or clustered in a small group (2–4-loculate), scattered to gregarious, globose to subglobose, glabrous, covered by brown to dark brown mycelium, becoming a packed pycnidial wall, ostiolate, with inconspicuous, minute papilla. <bold><italic>Pycnidial wall</italic></bold> 20–35 µm wide, thick-walled of unequal thickness, thicker at the base, composed of multi-layered, dark brown to black pseudoparenchymatous cells, outer layers composed of <italic>textura intricata</italic>, inner layers composed of flattened cells of <italic>textura angularis</italic> to <italic>textura prismatica</italic>. <bold><italic>Conidiophores</italic></bold> reduced to conidiogenous cells. <bold><italic>Conidiogenous cells</italic></bold> (6.5–)10–16(–25) × 2–4.5 µm (<italic>x̄</italic> = 13.4 × 3.2 μm, n = 30), holoblastic to phialidic, hyaline, cylindrical to subcylindrical, terminal or intercalary, septate, smooth-walled, with distinct collarette. <bold><italic>Conidia</italic></bold> 2–3 × 1.5–2.5 µm (<italic>x̄</italic> = 2.8 × 2 μm, n = 30) hyaline, ellipsoidal to ovoid, aseptate, smooth-walled, with a guttulate.</p></tp:treatment-sec><tp:treatment-sec sec-type="description" id="SECID0EUPFK"><title>Culture characteristics.</title><p>Colonies on <abbrev xmlns:xlink="http://www.w3.org/1999/xlink" xlink:title="potato dextrose agar" id="ABBRID0E1PFK" xlink:type="simple">PDA</abbrev> reaching 25–28 mm diam. after two weeks at room temperature (20–27 °C), medium dense, circular, surface smooth with an entire edge, flattened, slightly raised, fairly fluffy to feathery; from above, initially white, with cream conidial masses, becoming white to cream at the margin, pale yellowish towards the centre with age; from below, white at the margin, dark grey to black towards the centre; pigmentation not produced in <abbrev xmlns:xlink="http://www.w3.org/1999/xlink" xlink:title="potato dextrose agar" id="ABBRID0E5PFK" xlink:type="simple">PDA</abbrev>. Sporulation in <abbrev xmlns:xlink="http://www.w3.org/1999/xlink" xlink:title="potato dextrose agar" id="ABBRID0ECQFK" xlink:type="simple">PDA</abbrev> after two weeks, initially visible as cream conidial masses, later forming black conidiomata with hyaline to cream conidial masses on colonies.</p></tp:treatment-sec><tp:treatment-sec sec-type="distribution" id="SECID0EGQFK"><title>Distribution.</title><p>China (Yunnan).</p></tp:treatment-sec><tp:treatment-sec sec-type="Specimen examined" id="SECID0ELQFK"><title>Specimen examined.</title><p>China. Yunnan Province: Xishuangbanna Dai Autonomous Prefecture, Mengla County, Bubeng, <named-content xmlns:xlink="http://www.w3.org/1999/xlink" content-type="dwc:verbatimCoordinates" xlink:type="simple"><named-content content-type="geo-json" specific-use="{&#34;type&#34;:&#34;Point&#34;,&#34;coordinates&#34;:[101.597928,21.608369]}" id="NCID0EUQFK" xlink:type="simple">21°36'30.13"N, 101°35'52.54"</named-content></named-content>E, 664 + 5 m a.s.l., on culms of <italic><tp:taxon-name><tp:taxon-name-part taxon-name-part-type="genus" reg="Brachiaria">Brachiaria</tp:taxon-name-part><tp:taxon-name-part taxon-name-part-type="species" reg="mutica">mutica</tp:taxon-name-part></tp:taxon-name></italic> submerged in a freshwater stream, 27 Apr 2021, R. Phookamsak BB21-007 (<abbrev xmlns:xlink="http://www.w3.org/1999/xlink" xlink:title="Herbarium of Cryptogams Kunming Institute of Botany Academia Sinica" id="ABBRID0EERFK" xlink:type="simple">KUN-HKAS</abbrev> 129041, <bold>holotype</bold>), ex-type living culture, <abbrev xmlns:xlink="http://www.w3.org/1999/xlink" xlink:title="Honghe Center for Mountain Futures" id="ABBRID0EKRFK" xlink:type="simple">RPC</abbrev> 21-007 = <abbrev xmlns:xlink="http://www.w3.org/1999/xlink" xlink:title="Culture Collection of the Herbarium of Cryptogams Kunming Institute of Botany" id="ABBRID0EORFK" xlink:type="simple">KUNCC</abbrev> 23-14554.</p></tp:treatment-sec><tp:treatment-sec sec-type="notes" id="SECID0ESRFK"><title>Notes.</title><p>Based on NCBI nucleotide BLAST search of <abbrev xmlns:xlink="http://www.w3.org/1999/xlink" xlink:title="internal transcribed spacers region of ribosomal DNA" id="ABBRID0EYRFK" xlink:type="simple">ITS</abbrev> sequence, the closest hit of <italic><tp:taxon-name><tp:taxon-name-part taxon-name-part-type="genus" reg="Trichobotrys">Trichobotrys</tp:taxon-name-part><tp:taxon-name-part taxon-name-part-type="species" reg="sinensis">sinensis</tp:taxon-name-part></tp:taxon-name></italic> (<abbrev xmlns:xlink="http://www.w3.org/1999/xlink" xlink:title="Honghe Center for Mountain Futures" id="ABBRID0EHSFK" xlink:type="simple">RPC</abbrev> 21-007/ <abbrev xmlns:xlink="http://www.w3.org/1999/xlink" xlink:title="Culture Collection of the Herbarium of Cryptogams Kunming Institute of Botany" id="ABBRID0ELSFK" xlink:type="simple">KUNCC</abbrev> 23-14554) is <italic><tp:taxon-name><tp:taxon-name-part taxon-name-part-type="genus" reg="Gregarithecium">Gregarithecium</tp:taxon-name-part></tp:taxon-name></italic> sp. DQD-2016a strain <named-content xmlns:xlink="http://www.w3.org/1999/xlink" content-type="dwc:institutional_code" xlink:title="Mae Fah Luang University Culture Collection" xlink:href="http://grbio.org/institution/mae-fah-luang-university-culture-collection" xlink:type="simple">MFLUCC</named-content> 13-0853 with 99.03% similarity (Identities = 508/513 with 2 gaps) and is similar to <italic><tp:taxon-name><tp:taxon-name-part taxon-name-part-type="genus" reg="Trichobotrys">Trichobotrys</tp:taxon-name-part><tp:taxon-name-part taxon-name-part-type="species" reg="effusus">effusus</tp:taxon-name-part></tp:taxon-name></italic> [as ‘<italic>effusa</italic>’] isolate 1179 (93.51% similarity, Identities = 504/539 with 13 gaps), <italic><tp:taxon-name><tp:taxon-name-part taxon-name-part-type="genus" reg="Trichobotrys">T.</tp:taxon-name-part><tp:taxon-name-part taxon-name-part-type="species" reg="effusus">effusus</tp:taxon-name-part></tp:taxon-name></italic> [as ‘<italic>effusa</italic>’] strain FS522 (93.35% similarity, Identities = 477/511 with 12 gaps) and <italic><tp:taxon-name><tp:taxon-name-part taxon-name-part-type="genus" reg="Trichobotrys">T.</tp:taxon-name-part><tp:taxon-name-part taxon-name-part-type="species" reg="effusus">effusus</tp:taxon-name-part></tp:taxon-name></italic> [as ‘<italic>effusa</italic>’] isolate HNNUZCJ-94 (93.08% similarity, Identities = 471/506 with 16 gaps). In <abbrev xmlns:xlink="http://www.w3.org/1999/xlink" xlink:title="28S large subunit nuclear ribosomal DNA" id="ABBRID0EBUFK" xlink:type="simple">LSU</abbrev> nucleotide BLAST search, the closest hit of <italic><tp:taxon-name><tp:taxon-name-part taxon-name-part-type="genus" reg="Trichobotrys">T.</tp:taxon-name-part><tp:taxon-name-part taxon-name-part-type="species" reg="sinensis">sinensis</tp:taxon-name-part></tp:taxon-name></italic> (<abbrev xmlns:xlink="http://www.w3.org/1999/xlink" xlink:title="Honghe Center for Mountain Futures" id="ABBRID0EQUFK" xlink:type="simple">RPC</abbrev> 21-007/ <abbrev xmlns:xlink="http://www.w3.org/1999/xlink" xlink:title="Culture Collection of the Herbarium of Cryptogams Kunming Institute of Botany" id="ABBRID0EUUFK" xlink:type="simple">KUNCC</abbrev> 23-14554) is <italic><tp:taxon-name><tp:taxon-name-part taxon-name-part-type="genus" reg="Gregarithecium">Gregarithecium</tp:taxon-name-part></tp:taxon-name></italic> sp. DQD-2016a strain <named-content xmlns:xlink="http://www.w3.org/1999/xlink" content-type="dwc:institutional_code" xlink:title="Mae Fah Luang University Culture Collection" xlink:href="http://grbio.org/institution/mae-fah-luang-university-culture-collection" xlink:type="simple">MFLUCC</named-content> 13-0853 with 99.88% similarity (Identities = 848/849 with 1 gap) and is similar to <italic><tp:taxon-name><tp:taxon-name-part taxon-name-part-type="genus" reg="Gregarithecium">Gregarithecium</tp:taxon-name-part></tp:taxon-name></italic> sp. isolate L13E (99.40% similarity, Identities = 830/835 with 3 gaps) and <italic><tp:taxon-name><tp:taxon-name-part taxon-name-part-type="genus" reg="Gregarithecium">G.</tp:taxon-name-part><tp:taxon-name-part taxon-name-part-type="species" reg="curvisporum">curvisporum</tp:taxon-name-part></tp:taxon-name></italic> HHUF 30134 (97.74% similarity, Identities = 822/841 with 5 gaps).</p><p>Multigene phylogenetic analyses of a concatenated <abbrev xmlns:xlink="http://www.w3.org/1999/xlink" xlink:title="internal transcribed spacers region of ribosomal DNA" id="ABBRID0EXVFK" xlink:type="simple">ITS</abbrev>, <abbrev xmlns:xlink="http://www.w3.org/1999/xlink" xlink:title="28S large subunit nuclear ribosomal DNA" id="ABBRID0E2VFK" xlink:type="simple">LSU</abbrev>, <abbrev xmlns:xlink="http://www.w3.org/1999/xlink" xlink:title="18S small subunit rDNA" id="ABBRID0E6VFK" xlink:type="simple">SSU</abbrev> and <italic><abbrev xmlns:xlink="http://www.w3.org/1999/xlink" xlink:title="partial translation elongation factor 1-alpha" id="ABBRID0EEWFK" xlink:type="simple">tef1-α</abbrev></italic> sequence dataset demonstrated that <italic><tp:taxon-name><tp:taxon-name-part taxon-name-part-type="genus" reg="Trichobotrys">Trichobotrys</tp:taxon-name-part><tp:taxon-name-part taxon-name-part-type="species" reg="sinensis">sinensis</tp:taxon-name-part></tp:taxon-name></italic> (<abbrev xmlns:xlink="http://www.w3.org/1999/xlink" xlink:title="Honghe Center for Mountain Futures" id="ABBRID0ETWFK" xlink:type="simple">RPC</abbrev> 21-007/ <abbrev xmlns:xlink="http://www.w3.org/1999/xlink" xlink:title="Culture Collection of the Herbarium of Cryptogams Kunming Institute of Botany" id="ABBRID0EXWFK" xlink:type="simple">KUNCC</abbrev> 23-14554) shared a branch length with <italic><tp:taxon-name><tp:taxon-name-part taxon-name-part-type="genus" reg="Gregarithecium">Gregarithecium</tp:taxon-name-part></tp:taxon-name></italic> sp. DQD-2016a strain <named-content xmlns:xlink="http://www.w3.org/1999/xlink" content-type="dwc:institutional_code" xlink:title="Mae Fah Luang University Culture Collection" xlink:href="http://grbio.org/institution/mae-fah-luang-university-culture-collection" xlink:type="simple">MFLUCC</named-content> 13-0853 and <italic><tp:taxon-name><tp:taxon-name-part taxon-name-part-type="genus" reg="Gregarithecium">Gregarithecium</tp:taxon-name-part></tp:taxon-name></italic> sp. isolate GMB 1217 and clustered with the clade of <italic><tp:taxon-name><tp:taxon-name-part taxon-name-part-type="genus" reg="Trichobotrys">T.</tp:taxon-name-part><tp:taxon-name-part taxon-name-part-type="species" reg="effusus">effusus</tp:taxon-name-part></tp:taxon-name></italic> (Fig. <xref ref-type="fig" rid="F2">2</xref>). However, <italic><tp:taxon-name><tp:taxon-name-part taxon-name-part-type="genus" reg="Gregarithecium">Gregarithecium</tp:taxon-name-part></tp:taxon-name></italic> sp. DQD-2016a strain <named-content xmlns:xlink="http://www.w3.org/1999/xlink" content-type="dwc:institutional_code" xlink:title="Mae Fah Luang University Culture Collection" xlink:href="http://grbio.org/institution/mae-fah-luang-university-culture-collection" xlink:type="simple">MFLUCC</named-content> 13-0853 and <italic><tp:taxon-name><tp:taxon-name-part taxon-name-part-type="genus" reg="Gregarithecium">Gregarithecium</tp:taxon-name-part></tp:taxon-name></italic> sp. isolate GMB 1217 are unpublished strains. Hence, <italic><tp:taxon-name><tp:taxon-name-part taxon-name-part-type="genus" reg="Trichobotrys">Trichobotrys</tp:taxon-name-part><tp:taxon-name-part taxon-name-part-type="species" reg="sinensis">sinensis</tp:taxon-name-part></tp:taxon-name></italic> (<abbrev xmlns:xlink="http://www.w3.org/1999/xlink" xlink:title="Honghe Center for Mountain Futures" id="ABBRID0EZYFK" xlink:type="simple">RPC</abbrev> 21-007/ <abbrev xmlns:xlink="http://www.w3.org/1999/xlink" xlink:title="Culture Collection of the Herbarium of Cryptogams Kunming Institute of Botany" id="ABBRID0E4YFK" xlink:type="simple">KUNCC</abbrev> 23-14554) is introduced herein as a new species and <italic><tp:taxon-name><tp:taxon-name-part taxon-name-part-type="genus" reg="Gregarithecium">Gregarithecium</tp:taxon-name-part></tp:taxon-name></italic> sp. (strains <named-content xmlns:xlink="http://www.w3.org/1999/xlink" content-type="dwc:institutional_code" xlink:title="Mae Fah Luang University Culture Collection" xlink:href="http://grbio.org/institution/mae-fah-luang-university-culture-collection" xlink:type="simple">MFLUCC</named-content> 13-0853 and isolate GMB 1217) is re-identified as <italic><tp:taxon-name><tp:taxon-name-part taxon-name-part-type="genus" reg="Trichobotrys">T.</tp:taxon-name-part><tp:taxon-name-part taxon-name-part-type="species" reg="sinensis">sinensis</tp:taxon-name-part></tp:taxon-name></italic> to avoid misidentification. Morphologically, <italic><tp:taxon-name><tp:taxon-name-part taxon-name-part-type="genus" reg="Trichobotrys">T.</tp:taxon-name-part><tp:taxon-name-part taxon-name-part-type="species" reg="sinensis">sinensis</tp:taxon-name-part></tp:taxon-name></italic> (<abbrev xmlns:xlink="http://www.w3.org/1999/xlink" xlink:title="Honghe Center for Mountain Futures" id="ABBRID0EC1FK" xlink:type="simple">RPC</abbrev> 21-007/ <abbrev xmlns:xlink="http://www.w3.org/1999/xlink" xlink:title="Culture Collection of the Herbarium of Cryptogams Kunming Institute of Botany" id="ABBRID0EG1FK" xlink:type="simple">KUNCC</abbrev> 23-14554) is typical of <italic><tp:taxon-name><tp:taxon-name-part taxon-name-part-type="genus" reg="Trichobotrys">Trichobotrys</tp:taxon-name-part></tp:taxon-name></italic>, but can be distinguished from <italic><tp:taxon-name><tp:taxon-name-part taxon-name-part-type="genus" reg="Trichobotrys">T.</tp:taxon-name-part><tp:taxon-name-part taxon-name-part-type="species" reg="effusus">effusus</tp:taxon-name-part></tp:taxon-name></italic>, <italic><tp:taxon-name><tp:taxon-name-part taxon-name-part-type="genus" reg="Trichobotrys">T.</tp:taxon-name-part><tp:taxon-name-part taxon-name-part-type="species" reg="pannosus">pannosus</tp:taxon-name-part></tp:taxon-name></italic>, <italic><tp:taxon-name><tp:taxon-name-part taxon-name-part-type="genus" reg="Trichobotrys">T.</tp:taxon-name-part><tp:taxon-name-part taxon-name-part-type="species" reg="ramosus">ramosus</tp:taxon-name-part></tp:taxon-name></italic> and <italic><tp:taxon-name><tp:taxon-name-part taxon-name-part-type="genus" reg="Trichobotrys">T.</tp:taxon-name-part><tp:taxon-name-part taxon-name-part-type="species" reg="trechisporus">trechisporus</tp:taxon-name-part></tp:taxon-name></italic> in having larger conidia (2 µm diam. of <italic><tp:taxon-name><tp:taxon-name-part taxon-name-part-type="genus" reg="Trichobotrys">T.</tp:taxon-name-part><tp:taxon-name-part taxon-name-part-type="species" reg="effusus">effusus</tp:taxon-name-part></tp:taxon-name></italic> vs. 4 µm diam. of <italic><tp:taxon-name><tp:taxon-name-part taxon-name-part-type="genus" reg="Trichobotrys">T.</tp:taxon-name-part><tp:taxon-name-part taxon-name-part-type="species" reg="pannosus">pannosus</tp:taxon-name-part></tp:taxon-name></italic> vs. 3–5 µm diam. of <italic><tp:taxon-name><tp:taxon-name-part taxon-name-part-type="genus" reg="Trichobotrys">T.</tp:taxon-name-part><tp:taxon-name-part taxon-name-part-type="species" reg="ramosus">ramosus</tp:taxon-name-part></tp:taxon-name></italic> vs. 5 × 3 µm or 4 µm diam. of <italic><tp:taxon-name><tp:taxon-name-part taxon-name-part-type="genus" reg="Trichobotrys">T.</tp:taxon-name-part><tp:taxon-name-part taxon-name-part-type="species" reg="trechisporus">trechisporus</tp:taxon-name-part></tp:taxon-name></italic>) (<xref ref-type="bibr" rid="B14">Berkeley and Broome 1873</xref>; <xref ref-type="bibr" rid="B77">Penzig and Saccardo 1902</xref>; <xref ref-type="bibr" rid="B78">Petch 1917</xref>; <xref ref-type="bibr" rid="B31">Ellis 1971</xref>; <xref ref-type="bibr" rid="B23">D’Souza and Bhat 2001</xref>).</p></tp:treatment-sec><tp:treatment-sec><!--Section generated to contain objects referenced in tp:taxon-treatment.--><fig id="F2" position="float" orientation="portrait"><object-id xmlns:xlink="http://www.w3.org/1999/xlink" content-type="doi" xlink:type="simple">10.3897/mycokeys.104.112149.figure2</object-id><object-id xmlns:xlink="http://www.w3.org/1999/xlink" content-type="arpha" xlink:type="simple">33CCC3F8-555B-5BFB-9A99-C7DF7D4818DF</object-id><label>Figure 2.</label><caption><p>Phylogram of the best-scoring <abbrev xmlns:xlink="http://www.w3.org/1999/xlink" xlink:title="Maximum Likelihood" id="ABBRID0E6HDK" xlink:type="simple">ML</abbrev> consensus tree of <italic><tp:taxon-name><tp:taxon-name-part taxon-name-part-type="genus" reg="Trichobotrys">Trichobotrys</tp:taxon-name-part></tp:taxon-name></italic> species in <tp:taxon-name><tp:taxon-name-part taxon-name-part-type="family">Dictyosporiaceae</tp:taxon-name-part></tp:taxon-name> and closely-related families viz. <tp:taxon-name><tp:taxon-name-part taxon-name-part-type="family">Didymosphaeriaceae</tp:taxon-name-part></tp:taxon-name>, <tp:taxon-name><tp:taxon-name-part taxon-name-part-type="family">Lentitheciaceae</tp:taxon-name-part></tp:taxon-name>, <tp:taxon-name><tp:taxon-name-part taxon-name-part-type="family">Morosphaeriaceae</tp:taxon-name-part></tp:taxon-name>, <tp:taxon-name><tp:taxon-name-part taxon-name-part-type="family">Sulcatisporaceae</tp:taxon-name-part></tp:taxon-name> and <tp:taxon-name><tp:taxon-name-part taxon-name-part-type="family">Trematosphaeriaceae</tp:taxon-name-part></tp:taxon-name>. The new isolate is indicated in blue. Isolates from type materials are in bold. The <abbrev xmlns:xlink="http://www.w3.org/1999/xlink" xlink:title="Maximum Likelihood" id="ABBRID0EJJDK" xlink:type="simple">ML</abbrev> ultrafast bootstrap and Bayesian PP values greater than 70% and 0.95 are shown at the nodes.</p></caption><graphic xmlns:xlink="http://www.w3.org/1999/xlink" xlink:href="mycokeys-104-009-g002.jpg" position="float" orientation="portrait" xlink:type="simple" id="oo_1026393.jpg"><uri content-type="original_file" xlink:type="simple">https://binary.pensoft.net/fig/1026393</uri></graphic></fig></tp:treatment-sec><ref-list><ref id="B14"><mixed-citation xmlns:xlink="http://www.w3.org/1999/xlink" xlink:type="simple"><person-group><name name-style="western"><surname>Berkeley</surname><given-names>MJ</given-names></name><name name-style="western"><surname>Broome</surname><given-names>CE</given-names></name></person-group> (<year>1873</year>) <article-title>Enumeration of the <tp:taxon-name><tp:taxon-name-part taxon-name-part-type="kingdom">Fungi</tp:taxon-name-part></tp:taxon-name> of Ceylon. Part II., containing the remainder of the <tp:taxon-name><tp:taxon-name-part taxon-name-part-type="class">Hymenomycetes</tp:taxon-name-part></tp:taxon-name>, with the remaining established tribes of <tp:taxon-name><tp:taxon-name-part taxon-name-part-type="kingdom">Fungi</tp:taxon-name-part></tp:taxon-name> (Continued.). The Journal of the Linnean Society.</article-title><source>Botany</source><volume>14</volume>(<issue>74</issue>): <fpage>65</fpage>–<lpage>140</lpage>. <ext-link xlink:href="10.1111/j.1095-8339.1873.tb00302.x" ext-link-type="doi" xlink:type="simple">https://doi.org/10.1111/j.1095-8339.1873.tb00302.x</ext-link></mixed-citation></ref><ref id="B77"><mixed-citation xmlns:xlink="http://www.w3.org/1999/xlink" xlink:type="simple"><person-group><name name-style="western"><surname>Penzig</surname><given-names>AGO</given-names></name><name name-style="western"><surname>Saccardo</surname><given-names>PA</given-names></name></person-group> (<year>1902</year>) <article-title>Diagnoses fungorum novorum in insula Java collectorum. Series III.</article-title><source>Malpighia</source><volume>15</volume>: <fpage>201</fpage>–<lpage>260</lpage>.</mixed-citation></ref><ref id="B78"><mixed-citation xmlns:xlink="http://www.w3.org/1999/xlink" xlink:type="simple"><person-group><name name-style="western"><surname>Petch</surname><given-names>T</given-names></name></person-group> (<year>1917</year>) <article-title>Additions to Ceylon fungi.</article-title><source>Annals of the Royal Botanic Gardens, Peradeniya</source><volume>6</volume>: <fpage>195</fpage>–<lpage>256</lpage>. <ext-link xlink:href="10.2307/4111564" ext-link-type="doi" xlink:type="simple">https://doi.org/10.2307/4111564</ext-link></mixed-citation></ref><ref id="B31"><mixed-citation xmlns:xlink="http://www.w3.org/1999/xlink" xlink:type="simple"><person-group><name name-style="western"><surname>Ellis</surname><given-names>MB</given-names></name></person-group> (<year>1971</year>) <source>Dematiaceous <tp:taxon-name><tp:taxon-name-part taxon-name-part-type="above-genus">Hyphomycetes</tp:taxon-name-part></tp:taxon-name>.</source><publisher-name>Commonwealth Mycological Institute</publisher-name>, <publisher-loc>Key Surrey, Kew</publisher-loc>, <size units="page">608 pp</size>.</mixed-citation></ref><ref id="B23"><mixed-citation xmlns:xlink="http://www.w3.org/1999/xlink" xlink:type="simple"><person-group><name name-style="western"><surname>D’Souza</surname><given-names>MA</given-names></name><name name-style="western"><surname>Bhat</surname><given-names>DJ</given-names></name></person-group> (<year>2001</year>) <article-title>A new species of <italic><tp:taxon-name><tp:taxon-name-part taxon-name-part-type="genus">Trichobotrys</tp:taxon-name-part></tp:taxon-name></italic> from the Western Ghat forests, India.</article-title><source>Mycotaxon</source><volume>80</volume>: <fpage>105</fpage>–<lpage>108</lpage>.</mixed-citation></ref></ref-list></tp:taxon-treatment>
