# Supplementary material for: ﻿Exploring ascomycete diversity in Yunnan II: Introducing three novel species in the suborder Massarineae (Dothideomycetes, Pleosporales) from fern and grasses
Source: MycoKeys. 2024 Apr 16;104:9–50. doi: 10.3897/mycokeys.104.112149 (PMC11040200; doi:10.3897/mycokeys.104.112149)
Supplement: XML Treatment for Periconiaceae [file mycokeys.104.112149-treatment7.xml]

<!DOCTYPE tp:taxon-treatment
  PUBLIC "-//TaxonX//DTD Taxonomic Treatment Publishing DTD v0 20100105//EN" "tax-treatment-NSO.dtd">
<tp:taxon-treatment xmlns:tp="http://www.plazi.org/taxpub"><tp:treatment-meta><kwd-group><label>Taxon classification</label><kwd>
              <named-content content-type="kingdom">Fungi</named-content>
            </kwd><kwd>
              <named-content content-type="order">Pleosporales</named-content>
            </kwd><kwd>
              <named-content content-type="family">Periconiaceae</named-content>
            </kwd></kwd-group><mixed-citation publication-type="journal"><person-group><name><surname>Phookamsak</surname><given-names>Rungtiwa</given-names></name><name><surname>Hongsanan</surname><given-names>Sinang</given-names></name><name><surname>Bhat</surname><given-names>Darbhe Jayarama</given-names></name><name><surname>Wanasinghe</surname><given-names>Dhanushka N.</given-names></name><name><surname>Promputtha</surname><given-names>Itthayakorn</given-names></name><name><surname>Suwannarach</surname><given-names>Nakarin</given-names></name><name><surname>Kumla</surname><given-names>Jaturong</given-names></name><name><surname>Xie</surname><given-names>Ning</given-names></name><name><surname>Dawoud</surname><given-names>Turki M.</given-names></name><name><surname>Mortimer</surname><given-names>Peter E.</given-names></name><name><surname>Xu</surname><given-names>Jianchu</given-names></name><name><surname>Lumyong</surname><given-names>Saisamorn</given-names></name></person-group><article-title>﻿Exploring ascomycete diversity in Yunnan II: Introducing three novel species in the suborder <tp:taxon-name><tp:taxon-name-part taxon-name-part-type="suborder">Massarineae</tp:taxon-name-part></tp:taxon-name> (<tp:taxon-name><tp:taxon-name-part taxon-name-part-type="genus" reg="Dothideomycetes">Dothideomycetes</tp:taxon-name-part></tp:taxon-name>, <tp:taxon-name><tp:taxon-name-part taxon-name-part-type="order">Pleosporales</tp:taxon-name-part></tp:taxon-name>) from fern and grasses</article-title><source>MycoKeys</source><day>16</day><month>04</month><year>2024</year><volume>104</volume><fpage>9</fpage><lpage>50</lpage><pub-id pub-id-type="doi">10.3897/mycokeys.104.112149</pub-id></mixed-citation></tp:treatment-meta><tp:nomenclature><label>﻿</label><tp:taxon-name>
            <object-id xmlns:xlink="http://www.w3.org/1999/xlink" content-type="arpha" xlink:type="simple">D0747C5C-7962-5E6C-8223-63898767E14E</object-id>
            <tp:taxon-name-part taxon-name-part-type="family">Periconiaceae</tp:taxon-name-part>
            <object-id xmlns:xlink="http://www.w3.org/1999/xlink" xlink:type="simple">Index Fungorum: IF81124</object-id>
          </tp:taxon-name><tp:taxon-authority>Nann., Repert. mic. uomo: 482 (1934)</tp:taxon-authority></tp:nomenclature><tp:treatment-sec sec-type="notes" id="SECID0E65FK"><title>Notes.</title><p><tp:taxon-name><tp:taxon-name-part taxon-name-part-type="family">Periconiaceae</tp:taxon-name-part></tp:taxon-name> was resurrected by <xref ref-type="bibr" rid="B104">Tanaka et al. (2015)</xref> who provided an updated taxonomic treatment and placed the family in the suborder <tp:taxon-name><tp:taxon-name-part taxon-name-part-type="suborder">Massarineae</tp:taxon-name-part></tp:taxon-name> (<tp:taxon-name><tp:taxon-name-part taxon-name-part-type="order">Pleosporales</tp:taxon-name-part></tp:taxon-name>). <xref ref-type="bibr" rid="B104">Tanaka et al. (2015)</xref> accepted four genera namely, <italic><tp:taxon-name><tp:taxon-name-part taxon-name-part-type="genus" reg="Periconia">Periconia</tp:taxon-name-part></tp:taxon-name></italic> (<xref ref-type="bibr" rid="B112">Tode 1791</xref>), <italic><tp:taxon-name><tp:taxon-name-part taxon-name-part-type="genus" reg="Noosia">Noosia</tp:taxon-name-part></tp:taxon-name></italic> (<xref ref-type="bibr" rid="B21">Crous et al. 2011</xref>), <italic><tp:taxon-name><tp:taxon-name-part taxon-name-part-type="genus" reg="Bambusistroma">Bambusistroma</tp:taxon-name-part></tp:taxon-name></italic> (<xref ref-type="bibr" rid="B1">Adamčík et al. 2015</xref>) and <italic><tp:taxon-name><tp:taxon-name-part taxon-name-part-type="genus" reg="Flavomyces">Flavomyces</tp:taxon-name-part></tp:taxon-name></italic> (<xref ref-type="bibr" rid="B58">Knapp et al. 2015</xref>), as well as included <italic><tp:taxon-name><tp:taxon-name-part taxon-name-part-type="genus" reg="Sporidesmium">Sporidesmium</tp:taxon-name-part><tp:taxon-name-part taxon-name-part-type="species" reg="tengii">tengii</tp:taxon-name-part></tp:taxon-name></italic> in the <tp:taxon-name><tp:taxon-name-part taxon-name-part-type="family">Periconiaceae</tp:taxon-name-part></tp:taxon-name>. <xref ref-type="bibr" rid="B132">Yang et al. (2022b)</xref> re-circumscribed genera <italic><tp:taxon-name><tp:taxon-name-part taxon-name-part-type="genus" reg="Bambusistroma">Bambusistroma</tp:taxon-name-part></tp:taxon-name></italic>, <italic><tp:taxon-name><tp:taxon-name-part taxon-name-part-type="genus" reg="Noosia">Noosia</tp:taxon-name-part></tp:taxon-name></italic> and <italic><tp:taxon-name><tp:taxon-name-part taxon-name-part-type="genus" reg="Periconia">Periconia</tp:taxon-name-part></tp:taxon-name></italic>, based on type studies compared with their new findings. Hence, <xref ref-type="bibr" rid="B132">Yang et al. (2022b)</xref> treated <italic><tp:taxon-name><tp:taxon-name-part taxon-name-part-type="genus" reg="Bambusistroma">Bambusistroma</tp:taxon-name-part></tp:taxon-name></italic> and <italic><tp:taxon-name><tp:taxon-name-part taxon-name-part-type="genus" reg="Noosia">Noosia</tp:taxon-name-part></tp:taxon-name></italic> as synonyms of <italic><tp:taxon-name><tp:taxon-name-part taxon-name-part-type="genus" reg="Periconia">Periconia</tp:taxon-name-part></tp:taxon-name></italic> due to morphological resemblances and phylogenetic evidence, while the generic status of <italic><tp:taxon-name><tp:taxon-name-part taxon-name-part-type="genus" reg="Flavomyces">Flavomyces</tp:taxon-name-part></tp:taxon-name></italic> is doubted pending further studies.</p></tp:treatment-sec><ref-list><ref id="B104"><mixed-citation xmlns:xlink="http://www.w3.org/1999/xlink" xlink:type="simple"><person-group><name name-style="western"><surname>Tanaka</surname><given-names>K</given-names></name><name name-style="western"><surname>Hirayama</surname><given-names>K</given-names></name><name name-style="western"><surname>Yonezawa</surname><given-names>H</given-names></name><name name-style="western"><surname>Sato</surname><given-names>G</given-names></name><name name-style="western"><surname>Toriyabe</surname><given-names>A</given-names></name><name name-style="western"><surname>Kudo</surname><given-names>H</given-names></name><name name-style="western"><surname>Hashimoto</surname><given-names>A</given-names></name><name name-style="western"><surname>Matsumura</surname><given-names>M</given-names></name><name name-style="western"><surname>Harada</surname><given-names>Y</given-names></name><name name-style="western"><surname>Kurihara</surname><given-names>Y</given-names></name><name name-style="western"><surname>Shirouzu</surname><given-names>T</given-names></name><name name-style="western"><surname>Hosoya</surname><given-names>T</given-names></name></person-group> (<year>2015</year>) <article-title>Revision of the <tp:taxon-name><tp:taxon-name-part taxon-name-part-type="suborder">Massarineae</tp:taxon-name-part></tp:taxon-name> (<tp:taxon-name><tp:taxon-name-part taxon-name-part-type="order">Pleosporales</tp:taxon-name-part></tp:taxon-name>, <tp:taxon-name><tp:taxon-name-part taxon-name-part-type="genus">Dothideomycetes</tp:taxon-name-part></tp:taxon-name>).</article-title><source>Studies in Mycology</source><volume>82</volume>(<issue>1</issue>): <fpage>75</fpage>–<lpage>136</lpage>. <ext-link xlink:href="10.1016/j.simyco.2015.10.002" ext-link-type="doi" xlink:type="simple">https://doi.org/10.1016/j.simyco.2015.10.002</ext-link></mixed-citation></ref><ref id="B112"><mixed-citation xmlns:xlink="http://www.w3.org/1999/xlink" xlink:type="simple"><person-group><name name-style="western"><surname>Tode</surname><given-names>HJ</given-names></name></person-group> (<year>1791</year>) <source><tp:taxon-name><tp:taxon-name-part taxon-name-part-type="kingdom">Fungi</tp:taxon-name-part></tp:taxon-name> Mecklenburgenses selecti. Fasc. II, Generum Novorum Appendicem.</source><publisher-name>Lüneburg</publisher-name>, <publisher-loc>Germany</publisher-loc>, <size units="page">67 pp</size>. <ext-link xlink:href="10.5962/bhl.title.148599" ext-link-type="doi" xlink:type="simple">https://doi.org/10.5962/bhl.title.148599</ext-link></mixed-citation></ref><ref id="B21"><mixed-citation xmlns:xlink="http://www.w3.org/1999/xlink" xlink:type="simple"><person-group><name name-style="western"><surname>Crous</surname><given-names>PW</given-names></name><name name-style="western"><surname>Groenewald</surname><given-names>JZ</given-names></name><name name-style="western"><surname>Shivas</surname><given-names>RG</given-names></name><name name-style="western"><surname>Edwards</surname><given-names>J</given-names></name><name name-style="western"><surname>Seifert</surname><given-names>KA</given-names></name><name name-style="western"><surname>Alfenas</surname><given-names>AC</given-names></name><name name-style="western"><surname>Alfenas</surname><given-names>RF</given-names></name><name name-style="western"><surname>Burgess</surname><given-names>TI</given-names></name><name name-style="western"><surname>Carnegie</surname><given-names>AJ</given-names></name><name name-style="western"><surname>Hardy</surname><given-names>GESt J</given-names></name><name name-style="western"><surname>Hiscock</surname><given-names>N</given-names></name><name name-style="western"><surname>Hüberli</surname><given-names>D</given-names></name><name name-style="western"><surname>Jung</surname><given-names>T</given-names></name><name name-style="western"><surname>Louis-Seize</surname><given-names>G</given-names></name><name name-style="western"><surname>Okada</surname><given-names>G</given-names></name><name name-style="western"><surname>Pereira</surname><given-names>OL</given-names></name><name name-style="western"><surname>Stukely</surname><given-names>MJC</given-names></name><name name-style="western"><surname>Wang</surname><given-names>W</given-names></name><name name-style="western"><surname>White</surname><given-names>GP</given-names></name><name name-style="western"><surname>Young</surname><given-names>AJ</given-names></name><name name-style="western"><surname>McTaggart</surname><given-names>AR</given-names></name><name name-style="western"><surname>Pascoe</surname><given-names>IG</given-names></name><name name-style="western"><surname>Porter</surname><given-names>IJ</given-names></name><name name-style="western"><surname>Quaedvlieg</surname><given-names>W</given-names></name></person-group> (<year>2011</year>) <article-title>Fungal Planet description sheets: 69–91.</article-title><source>Persoonia – Molecular Phylogeny and Evolution of <tp:taxon-name><tp:taxon-name-part taxon-name-part-type="kingdom">Fungi</tp:taxon-name-part></tp:taxon-name></source><volume>26</volume>: <fpage>108</fpage>–<lpage>156</lpage>. <ext-link xlink:href="10.3767/003158511X581723" ext-link-type="doi" xlink:type="simple">https://doi.org/10.3767/003158511X581723</ext-link></mixed-citation></ref><ref id="B1"><mixed-citation xmlns:xlink="http://www.w3.org/1999/xlink" xlink:type="simple"><person-group><name name-style="western"><surname>Adamčík</surname><given-names>S</given-names></name><name name-style="western"><surname>Cai</surname><given-names>L</given-names></name><name name-style="western"><surname>Chakraborty</surname><given-names>D</given-names></name><name name-style="western"><surname>Chen</surname><given-names>XH</given-names></name><name name-style="western"><surname>Cotter</surname><given-names>HVT</given-names></name><name name-style="western"><surname>Dai</surname><given-names>DQ</given-names></name><name name-style="western"><surname>Dai</surname><given-names>YC</given-names></name><name name-style="western"><surname>Das</surname><given-names>K</given-names></name><name name-style="western"><surname>Deng</surname><given-names>C</given-names></name><name name-style="western"><surname>Ghobad-Nejhad</surname><given-names>M</given-names></name><name name-style="western"><surname>Hyde</surname><given-names>KD</given-names></name><name name-style="western"><surname>Langer</surname><given-names>E</given-names></name><name name-style="western"><surname>Latha</surname><given-names>KPD</given-names></name><name name-style="western"><surname>Liu</surname><given-names>F</given-names></name><name name-style="western"><surname>Liu</surname><given-names>SL</given-names></name><name name-style="western"><surname>Liu</surname><given-names>T</given-names></name><name name-style="western"><surname>Wei</surname><given-names>LV</given-names></name><name name-style="western"><surname>Shu-Xia</surname><given-names>LV</given-names></name><name name-style="western"><surname>Machado</surname><given-names>AR</given-names></name><name name-style="western"><surname>Pinho</surname><given-names>DB</given-names></name><name name-style="western"><surname>Pereira</surname><given-names>OL</given-names></name><name name-style="western"><surname>Prasher</surname><given-names>IB</given-names></name><name name-style="western"><surname>Rosado</surname><given-names>AWC</given-names></name><name name-style="western"><surname>Qin</surname><given-names>J</given-names></name><name name-style="western"><surname>Qin</surname><given-names>WM</given-names></name><name name-style="western"><surname>Verma</surname><given-names>RK</given-names></name><name name-style="western"><surname>Wang</surname><given-names>Q</given-names></name><name name-style="western"><surname>Yang</surname><given-names>ZL</given-names></name><name name-style="western"><surname>Yu</surname><given-names>XD</given-names></name><name name-style="western"><surname>Zhou</surname><given-names>LW</given-names></name><name name-style="western"><surname>Buyck</surname><given-names>B</given-names></name></person-group> (<year>2015</year>) <article-title>Fungal biodiversity profiles 1–10. Cryptogamie.</article-title><source>Mycologie</source><volume>36</volume>(<issue>2</issue>): <fpage>121</fpage>–<lpage>166</lpage>. <ext-link xlink:href="10.7872/crym/v36.iss2.2015.121" ext-link-type="doi" xlink:type="simple">https://doi.org/10.7872/crym/v36.iss2.2015.121</ext-link></mixed-citation></ref><ref id="B58"><mixed-citation xmlns:xlink="http://www.w3.org/1999/xlink" xlink:type="simple"><person-group><name name-style="western"><surname>Knapp</surname><given-names>DG</given-names></name><name name-style="western"><surname>Kovács</surname><given-names>GM</given-names></name><name name-style="western"><surname>Zajta</surname><given-names>E</given-names></name><name name-style="western"><surname>Groenewald</surname><given-names>JZ</given-names></name><name name-style="western"><surname>Crous</surname><given-names>PW</given-names></name></person-group> (<year>2015</year>) <article-title>Dark septate endophytic pleosporalean genera from semiarid areas.</article-title><source>Persoonia – Molecular Phylogeny and Evolution of <tp:taxon-name><tp:taxon-name-part taxon-name-part-type="kingdom">Fungi</tp:taxon-name-part></tp:taxon-name></source><volume>35</volume>: <fpage>87</fpage>–<lpage>100</lpage>. <ext-link xlink:href="10.3767/003158515X687669" ext-link-type="doi" xlink:type="simple">https://doi.org/10.3767/003158515X687669</ext-link></mixed-citation></ref><ref id="B132"><mixed-citation xmlns:xlink="http://www.w3.org/1999/xlink" xlink:type="simple"><person-group><name name-style="western"><surname>Yang</surname><given-names>EF</given-names></name><name name-style="western"><surname>Phookamsak</surname><given-names>R</given-names></name><name name-style="western"><surname>Jiang</surname><given-names>HB</given-names></name><name name-style="western"><surname>Tibpromma</surname><given-names>S</given-names></name><name name-style="western"><surname>Bhat</surname><given-names>DJ</given-names></name><name name-style="western"><surname>Karunarathna</surname><given-names>SC</given-names></name><name name-style="western"><surname>Dai</surname><given-names>DQ</given-names></name><name name-style="western"><surname>Xu</surname><given-names>JC</given-names></name><name name-style="western"><surname>Promputtha</surname><given-names>I</given-names></name></person-group> (<year>2022b</year>) Taxonomic reappraisal of <tp:taxon-name><tp:taxon-name-part taxon-name-part-type="family">Periconiaceae</tp:taxon-name-part></tp:taxon-name> with the description of three new <italic><tp:taxon-name><tp:taxon-name-part taxon-name-part-type="genus">Periconia</tp:taxon-name-part></tp:taxon-name></italic> species from China. Journal of <tp:taxon-name><tp:taxon-name-part taxon-name-part-type="kingdom">Fungi</tp:taxon-name-part></tp:taxon-name> 8(3): e243. <ext-link xlink:href="10.3390/jof8030243" ext-link-type="doi" xlink:type="simple">https://doi.org/10.3390/jof8030243</ext-link></mixed-citation></ref></ref-list></tp:taxon-treatment>
