# Supplementary material for: ﻿Exploring ascomycete diversity in Yunnan II: Introducing three novel species in the suborder Massarineae (Dothideomycetes, Pleosporales) from fern and grasses
Source: MycoKeys. 2024 Apr 16;104:9–50. doi: 10.3897/mycokeys.104.112149 (PMC11040200; doi:10.3897/mycokeys.104.112149)
Supplement: XML Treatment for Periconia kunmingensis [file mycokeys.104.112149-treatment9.xml]

<!DOCTYPE tp:taxon-treatment
  PUBLIC "-//TaxonX//DTD Taxonomic Treatment Publishing DTD v0 20100105//EN" "tax-treatment-NSO.dtd">
<tp:taxon-treatment xmlns:tp="http://www.plazi.org/taxpub"><tp:treatment-meta><kwd-group><label>Taxon classification</label><kwd>
              <named-content content-type="kingdom">Fungi</named-content>
            </kwd><kwd>
              <named-content content-type="order">Pleosporales</named-content>
            </kwd><kwd>
              <named-content content-type="family">Periconiaceae</named-content>
            </kwd></kwd-group><mixed-citation publication-type="journal"><person-group><name><surname>Phookamsak</surname><given-names>Rungtiwa</given-names></name><name><surname>Hongsanan</surname><given-names>Sinang</given-names></name><name><surname>Bhat</surname><given-names>Darbhe Jayarama</given-names></name><name><surname>Wanasinghe</surname><given-names>Dhanushka N.</given-names></name><name><surname>Promputtha</surname><given-names>Itthayakorn</given-names></name><name><surname>Suwannarach</surname><given-names>Nakarin</given-names></name><name><surname>Kumla</surname><given-names>Jaturong</given-names></name><name><surname>Xie</surname><given-names>Ning</given-names></name><name><surname>Dawoud</surname><given-names>Turki M.</given-names></name><name><surname>Mortimer</surname><given-names>Peter E.</given-names></name><name><surname>Xu</surname><given-names>Jianchu</given-names></name><name><surname>Lumyong</surname><given-names>Saisamorn</given-names></name></person-group><article-title>﻿Exploring ascomycete diversity in Yunnan II: Introducing three novel species in the suborder <tp:taxon-name><tp:taxon-name-part taxon-name-part-type="suborder">Massarineae</tp:taxon-name-part></tp:taxon-name> (<tp:taxon-name><tp:taxon-name-part taxon-name-part-type="genus" reg="Dothideomycetes">Dothideomycetes</tp:taxon-name-part></tp:taxon-name>, <tp:taxon-name><tp:taxon-name-part taxon-name-part-type="order">Pleosporales</tp:taxon-name-part></tp:taxon-name>) from fern and grasses</article-title><source>MycoKeys</source><day>16</day><month>04</month><year>2024</year><volume>104</volume><fpage>9</fpage><lpage>50</lpage><pub-id pub-id-type="doi">10.3897/mycokeys.104.112149</pub-id></mixed-citation></tp:treatment-meta><tp:nomenclature><label>﻿</label><tp:taxon-name>
            <object-id xmlns:xlink="http://www.w3.org/1999/xlink" content-type="arpha" xlink:type="simple">4E5988EE-BB87-5946-B836-46DC18DBD7C7</object-id>
            <tp:taxon-name-part taxon-name-part-type="genus" reg="Periconia">Periconia</tp:taxon-name-part>
            <tp:taxon-name-part taxon-name-part-type="species" reg="kunmingensis">kunmingensis</tp:taxon-name-part>
            <object-id xmlns:xlink="http://www.w3.org/1999/xlink" xlink:type="simple">Index Fungorum: IF900833</object-id>
          </tp:taxon-name><tp:taxon-authority>Phookamsak &amp; Hongsanan</tp:taxon-authority><tp:taxon-status xmlns:xlink="http://www.w3.org/1999/xlink" xlink:type="simple">sp. nov.</tp:taxon-status><xref ref-type="fig" rid="F6">Fig. 6</xref></tp:nomenclature><tp:treatment-sec sec-type="etymology" id="SECID0ENLGK"><title>Etymology.</title><p>The specific epithet “<italic>kunmingensis</italic>” refers to the Kunming Institute of Botany, Kunming, Yunnan, China, where the holotype was collected.</p><fig id="F6" position="float" orientation="portrait"><object-id xmlns:xlink="http://www.w3.org/1999/xlink" content-type="doi" xlink:type="simple">10.3897/mycokeys.104.112149.figure6</object-id><object-id xmlns:xlink="http://www.w3.org/1999/xlink" content-type="arpha" xlink:type="simple">53D4C0BC-2B7A-541A-AE63-774DC802D53C</object-id><label>Figure 6.</label><caption><p><italic><tp:taxon-name><tp:taxon-name-part taxon-name-part-type="genus" reg="Periconia">Periconia</tp:taxon-name-part><tp:taxon-name-part taxon-name-part-type="species" reg="kunmingensis">kunmingensis</tp:taxon-name-part></tp:taxon-name></italic> (KUN-HKAS102239, holotype) <bold>A, B</bold> the appearance of fungal colonies on host substrate <bold>C–E</bold> conidiophores <bold>F, G</bold> closed-up conidiophores with spherical heads <bold>H, I</bold> conidiogenous cells bearing conidia <bold>J</bold> conidia catenate in acropetal short chain <bold>K–P</bold> conidia. Scale bars: 500 µm (<bold>A, B</bold>); 50 µm (<bold>C–E</bold>); 20 µm (<bold>F</bold>, <bold>G</bold>); 10 µm (<bold>J</bold>); 5 µm (<bold>H, I, K–P</bold>).</p></caption><graphic xmlns:xlink="http://www.w3.org/1999/xlink" xlink:href="mycokeys-104-009-g006.jpg" position="float" orientation="portrait" xlink:type="simple" id="oo_1026397.jpg"><uri content-type="original_file" xlink:type="simple">https://binary.pensoft.net/fig/1026397</uri></graphic></fig></tp:treatment-sec><tp:treatment-sec sec-type="Holotype" id="SECID0EFNGK"><title>Holotype.</title><p><abbrev xmlns:xlink="http://www.w3.org/1999/xlink" xlink:title="Herbarium of Cryptogams Kunming Institute of Botany Academia Sinica" id="ABBRID0ELNGK" xlink:type="simple">KUN-HKAS</abbrev> 102239.</p></tp:treatment-sec><tp:treatment-sec sec-type="description" id="SECID0EPNGK"><title>Description.</title><p>Saprobic on dead, standing rachis of a fern. <bold><italic>Sexual morph</italic></bold>: Undetermined. <bold><italic>Asexual morph</italic>: <italic>Colonies</italic></bold> on the substrates superficial, numerous, effuse, brown to dark brown, floccose. <bold><italic>Mycelia</italic></bold> 6–7 μm wide, partly superficial, composed of septate, branched, dark brown hyphae. <bold><italic>Conidiophores</italic></bold> 100–260 μm long, 7–12 μm diam., macronematous, mononematous, solitary, dark brown, 3–5-septate, unbranched below, branched only at the apex, erect, straight or slightly flexuous, sometimes swollen near the base, with 1–2 spherical guttules in each cell, forming a spherical head at the tip. <bold><italic>Conidiogenous cells</italic></bold> (4–)5–8(–10) × 2.5–5(–6) μm (<italic>x̄</italic> = 6.4 × 4 μm, n = 30) mono- to polyblastic, terminal, discrete, subspherical to fusiform, subhyaline to pale brown, verruculose. <bold><italic>Conidia</italic></bold> 4.5–7(–9) × 4–7(–8) μm (<italic>x̄</italic> = 6 × 5.9 μm, n = 50), solitary to catenate, in acropetal short chains, subglobose to globose, subhyaline to pale brown, aseptate, minutely verruculose to short-spinulose.</p></tp:treatment-sec><tp:treatment-sec sec-type="description" id="SECID0ESOGK"><title>Culture characteristics.</title><p>Colonies on <abbrev xmlns:xlink="http://www.w3.org/1999/xlink" xlink:title="potato dextrose agar" id="ABBRID0EYOGK" xlink:type="simple">PDA</abbrev> reaching 23–25 mm diam. after two weeks at room temperature (20–30 °C). Colony dense, circular, flattened, slightly raised, surface smooth, edge fimbriate, velvety, with fairly fluffy at the margin; colony from above, white to white-grey, separated from the centre by greenish-grey radiating near the margin; colony from below, pale yellowish to cream at the margin, deep green near the margin, with dark green concentric ring, separating the margin from greenish-grey to dark green centre; slightly produced light yellowish pigment tinted agar.</p></tp:treatment-sec><tp:treatment-sec sec-type="distribution" id="SECID0E3OGK"><title>Distribution.</title><p>China (Yunnan).</p></tp:treatment-sec><tp:treatment-sec sec-type="Specimen examined" id="SECID0EBPGK"><title>Specimen examined.</title><p>China. Yunnan Province: Kunming, Kunming Institute of Botany, on dead, standing rachis of a fern, 23 Sep 2016, R. Phookamsak KIB004 (<abbrev xmlns:xlink="http://www.w3.org/1999/xlink" xlink:title="Herbarium of Cryptogams Kunming Institute of Botany Academia Sinica" id="ABBRID0EHPGK" xlink:type="simple">KUN-HKAS</abbrev> 102239, <bold>holotype</bold>), ex-type living culture <abbrev xmlns:xlink="http://www.w3.org/1999/xlink" xlink:title="Honghe Center for Mountain Futures" id="ABBRID0ENPGK" xlink:type="simple">RPC</abbrev> 15-017 = KUMCC 18-0173 = <named-content xmlns:xlink="http://www.w3.org/1999/xlink" content-type="dwc:institutional_code" xlink:title="Mae Fah Luang University Culture Collection" xlink:href="http://grbio.org/institution/mae-fah-luang-university-culture-collection" xlink:type="simple">MFLUCC</named-content> 18-0679. Addition GenBank no: <italic><abbrev xmlns:xlink="http://www.w3.org/1999/xlink" xlink:title="RNA polymerase II second largest subunit" id="ABBRID0EWPGK" xlink:type="simple">rpb2</abbrev></italic> = <ext-link xmlns:xlink="http://www.w3.org/1999/xlink" xlink:href="OR547996" ext-link-type="gen" xlink:type="simple">OR547996</ext-link>.</p></tp:treatment-sec><tp:treatment-sec sec-type="notes" id="SECID0E6PGK"><title>Notes.</title><p>Based on the NCBI nucleotide BLAST search of <abbrev xmlns:xlink="http://www.w3.org/1999/xlink" xlink:title="internal transcribed spacers region of ribosomal DNA" id="ABBRID0EFQGK" xlink:type="simple">ITS</abbrev> sequence, the closest hits of <italic><tp:taxon-name><tp:taxon-name-part taxon-name-part-type="genus" reg="Periconia">Periconia</tp:taxon-name-part><tp:taxon-name-part taxon-name-part-type="species" reg="kunmingensis">kunmingensis</tp:taxon-name-part></tp:taxon-name></italic> are <italic><tp:taxon-name><tp:taxon-name-part taxon-name-part-type="genus" reg="Periconia">Periconia</tp:taxon-name-part></tp:taxon-name></italic> sp. strain 8R5B1-3 and <italic><tp:taxon-name><tp:taxon-name-part taxon-name-part-type="genus" reg="Periconia">Periconia</tp:taxon-name-part></tp:taxon-name></italic> sp. isolate LS77 with 99.80% similarity (Identities = 507/508 and 498/499 with no gap, respectively) and is similar to <italic><tp:taxon-name><tp:taxon-name-part taxon-name-part-type="genus" reg="Periconia">P.</tp:taxon-name-part><tp:taxon-name-part taxon-name-part-type="species" reg="verrucosa">verrucosa</tp:taxon-name-part></tp:taxon-name></italic> isolate HNNU0545 with 99.60% similarity (Identities = 502/504 with 1 gap), <italic><tp:taxon-name><tp:taxon-name-part taxon-name-part-type="genus" reg="Periconia">Periconia</tp:taxon-name-part></tp:taxon-name></italic> sp. strain <named-content xmlns:xlink="http://www.w3.org/1999/xlink" content-type="dwc:institutional_code" xlink:title="Mae Fah Luang University Culture Collection" xlink:href="http://grbio.org/institution/mae-fah-luang-university-culture-collection" xlink:type="simple">MFLUCC</named-content> 17-0087 with 99.59% similarity (Identities = 482/484 with 1 gap) and <italic><tp:taxon-name><tp:taxon-name-part taxon-name-part-type="genus" reg="Periconia">P.</tp:taxon-name-part><tp:taxon-name-part taxon-name-part-type="species" reg="elaeidis">elaeidis</tp:taxon-name-part></tp:taxon-name></italic> isolate PT49 with 99.57% similarity (Identities = 464/466 with 1 gap). In the <abbrev xmlns:xlink="http://www.w3.org/1999/xlink" xlink:title="28S large subunit nuclear ribosomal DNA" id="ABBRID0EDSGK" xlink:type="simple">LSU</abbrev> nucleotide BLAST search, <italic><tp:taxon-name><tp:taxon-name-part taxon-name-part-type="genus" reg="Periconia">P.</tp:taxon-name-part><tp:taxon-name-part taxon-name-part-type="species" reg="kunmingensis">kunmingensis</tp:taxon-name-part></tp:taxon-name></italic> is similar to <italic><tp:taxon-name><tp:taxon-name-part taxon-name-part-type="genus" reg="Periconia">P.</tp:taxon-name-part><tp:taxon-name-part taxon-name-part-type="species" reg="verrucosa">verrucosa</tp:taxon-name-part></tp:taxon-name></italic> isolate <named-content xmlns:xlink="http://www.w3.org/1999/xlink" content-type="dwc:institutional_code" xlink:title="Mae Fah Luang University Culture Collection" xlink:href="http://grbio.org/institution/mae-fah-luang-university-culture-collection" xlink:type="simple">MFLUCC</named-content> 17-2158 (Identities = 847/847 with no gap), <italic><tp:taxon-name><tp:taxon-name-part taxon-name-part-type="genus" reg="Periconia">Periconia</tp:taxon-name-part></tp:taxon-name></italic> sp. KT 1825 (Identities = 843/843 with no gap), <italic><tp:taxon-name><tp:taxon-name-part taxon-name-part-type="genus" reg="Periconia">P.</tp:taxon-name-part><tp:taxon-name-part taxon-name-part-type="species" reg="elaeidis">elaeidis</tp:taxon-name-part></tp:taxon-name></italic> strain GZCC19-0435 (Identities = 842/842 with no gap), <italic><tp:taxon-name><tp:taxon-name-part taxon-name-part-type="genus" reg="Periconia">P.</tp:taxon-name-part><tp:taxon-name-part taxon-name-part-type="species" reg="cookei">cookei</tp:taxon-name-part></tp:taxon-name></italic> strain IHEM:28143 (Identities = 826/826 with no gap), <tp:taxon-name><tp:taxon-name-part taxon-name-part-type="order">Pleosporales</tp:taxon-name-part></tp:taxon-name> sp. A1039 (Identities = 815/815 with no gap) and <italic><tp:taxon-name><tp:taxon-name-part taxon-name-part-type="genus" reg="Periconia">P.</tp:taxon-name-part><tp:taxon-name-part taxon-name-part-type="species" reg="verrucosa">verrucosa</tp:taxon-name-part></tp:taxon-name></italic> isolate w232_2 (Identities = 812/812 with no gap), isolate Lu53_1 (Identities = 807/807 with no gap) and isolate Lu98_2 (Identities = 796/796 with no gap), with 100% similarities. In the <italic><abbrev xmlns:xlink="http://www.w3.org/1999/xlink" xlink:title="partial translation elongation factor 1-alpha" id="ABBRID0EPUGK" xlink:type="simple">tef1-α</abbrev></italic> nucleotide BLAST search, the closest hit of <italic><tp:taxon-name><tp:taxon-name-part taxon-name-part-type="genus" reg="Periconia">P.</tp:taxon-name-part><tp:taxon-name-part taxon-name-part-type="species" reg="kunmingensis">kunmingensis</tp:taxon-name-part></tp:taxon-name></italic> is <italic><tp:taxon-name><tp:taxon-name-part taxon-name-part-type="genus" reg="Periconia">Periconia</tp:taxon-name-part></tp:taxon-name></italic> sp. KT 1820A (Identities = 745/747 with no gap) and <italic><tp:taxon-name><tp:taxon-name-part taxon-name-part-type="genus" reg="Periconia">P.</tp:taxon-name-part><tp:taxon-name-part taxon-name-part-type="species" reg="delonicis">delonicis</tp:taxon-name-part></tp:taxon-name></italic> voucher MFLU 20-0696 (Identities = 736/738 with no gap) with 99.73% similarity. <italic><tp:taxon-name><tp:taxon-name-part taxon-name-part-type="genus" reg="Periconia">Periconia</tp:taxon-name-part><tp:taxon-name-part taxon-name-part-type="species" reg="kunmingensis">kunmingensis</tp:taxon-name-part></tp:taxon-name></italic> is also similar to <italic><tp:taxon-name><tp:taxon-name-part taxon-name-part-type="genus" reg="Periconia">P.</tp:taxon-name-part><tp:taxon-name-part taxon-name-part-type="species" reg="delonicis">delonicis</tp:taxon-name-part></tp:taxon-name></italic> strain <named-content xmlns:xlink="http://www.w3.org/1999/xlink" content-type="dwc:institutional_code" xlink:title="Mae Fah Luang University Culture Collection" xlink:href="http://grbio.org/institution/mae-fah-luang-university-culture-collection" xlink:type="simple">MFLUCC</named-content> 17-2584 and <italic><tp:taxon-name><tp:taxon-name-part taxon-name-part-type="genus" reg="Periconia">P.</tp:taxon-name-part><tp:taxon-name-part taxon-name-part-type="species" reg="verrucosa">verrucosa</tp:taxon-name-part></tp:taxon-name></italic> isolate <named-content xmlns:xlink="http://www.w3.org/1999/xlink" content-type="dwc:institutional_code" xlink:title="Mae Fah Luang University Culture Collection" xlink:href="http://grbio.org/institution/mae-fah-luang-university-culture-collection" xlink:type="simple">MFLUCC</named-content> 17-2158 with 99.60% similarity (Identities = 744/747 with no gap).</p><p>Phylogenetic analyses of the concatenated <abbrev xmlns:xlink="http://www.w3.org/1999/xlink" xlink:title="internal transcribed spacers region of ribosomal DNA" id="ABBRID0E2WGK" xlink:type="simple">ITS</abbrev>, <abbrev xmlns:xlink="http://www.w3.org/1999/xlink" xlink:title="28S large subunit nuclear ribosomal DNA" id="ABBRID0E6WGK" xlink:type="simple">LSU</abbrev>, <abbrev xmlns:xlink="http://www.w3.org/1999/xlink" xlink:title="18S small subunit rDNA" id="ABBRID0EDXGK" xlink:type="simple">SSU</abbrev> and <italic><abbrev xmlns:xlink="http://www.w3.org/1999/xlink" xlink:title="partial translation elongation factor 1-alpha" id="ABBRID0EIXGK" xlink:type="simple">tef1-α</abbrev></italic> sequence data showed that <italic><tp:taxon-name><tp:taxon-name-part taxon-name-part-type="genus" reg="Periconia">Periconia</tp:taxon-name-part><tp:taxon-name-part taxon-name-part-type="species" reg="kunmingensis">kunmingensis</tp:taxon-name-part></tp:taxon-name></italic> formed a distinct branch basally to <italic><tp:taxon-name><tp:taxon-name-part taxon-name-part-type="genus" reg="Periconia">P.</tp:taxon-name-part><tp:taxon-name-part taxon-name-part-type="species" reg="verrucosa">verrucosa</tp:taxon-name-part></tp:taxon-name></italic>, <italic><tp:taxon-name><tp:taxon-name-part taxon-name-part-type="genus" reg="Periconia">P.</tp:taxon-name-part><tp:taxon-name-part taxon-name-part-type="species" reg="cookei">cookei</tp:taxon-name-part></tp:taxon-name></italic>, <italic><tp:taxon-name><tp:taxon-name-part taxon-name-part-type="genus" reg="Periconia">P.</tp:taxon-name-part><tp:taxon-name-part taxon-name-part-type="species" reg="palmicola">palmicola</tp:taxon-name-part></tp:taxon-name></italic>, <italic><tp:taxon-name><tp:taxon-name-part taxon-name-part-type="genus" reg="Periconia">P.</tp:taxon-name-part><tp:taxon-name-part taxon-name-part-type="species" reg="elaeidis">elaeidis</tp:taxon-name-part></tp:taxon-name></italic> and <italic><tp:taxon-name><tp:taxon-name-part taxon-name-part-type="genus" reg="Periconia">P.</tp:taxon-name-part><tp:taxon-name-part taxon-name-part-type="species" reg="delonicis">delonicis</tp:taxon-name-part></tp:taxon-name></italic>, respectively (Fig. <xref ref-type="fig" rid="F3">3</xref>). The <abbrev xmlns:xlink="http://www.w3.org/1999/xlink" xlink:title="internal transcribed spacers region of ribosomal DNA" id="ABBRID0ESZGK" xlink:type="simple">ITS</abbrev> nucleotide pairwise comparison indicated that <italic><tp:taxon-name><tp:taxon-name-part taxon-name-part-type="genus" reg="Periconia">P.</tp:taxon-name-part><tp:taxon-name-part taxon-name-part-type="species" reg="kunmingensis">kunmingensis</tp:taxon-name-part></tp:taxon-name></italic> differs from <italic><tp:taxon-name><tp:taxon-name-part taxon-name-part-type="genus" reg="Periconia">P.</tp:taxon-name-part><tp:taxon-name-part taxon-name-part-type="species" reg="verrucosa">verrucosa</tp:taxon-name-part></tp:taxon-name></italic> (<named-content xmlns:xlink="http://www.w3.org/1999/xlink" content-type="dwc:institutional_code" xlink:title="Mae Fah Luang University Culture Collection" xlink:href="http://grbio.org/institution/mae-fah-luang-university-culture-collection" xlink:type="simple">MFLUCC</named-content> 17–2158, ex-type strain) in 3/512 bp (0.59%), differs from <italic><tp:taxon-name><tp:taxon-name-part taxon-name-part-type="genus" reg="Periconia">P.</tp:taxon-name-part><tp:taxon-name-part taxon-name-part-type="species" reg="cookei">cookei</tp:taxon-name-part></tp:taxon-name></italic> in 2/465 bp (0.43%) of <named-content xmlns:xlink="http://www.w3.org/1999/xlink" content-type="dwc:institutional_code" xlink:title="Mae Fah Luang University Culture Collection" xlink:href="http://grbio.org/institution/mae-fah-luang-university-culture-collection" xlink:type="simple">MFLUCC</named-content> 17–1399 and 3/465 bp (0.65%) of UESTCC 22.0134 and differs from <italic><tp:taxon-name><tp:taxon-name-part taxon-name-part-type="genus" reg="Periconia">P.</tp:taxon-name-part><tp:taxon-name-part taxon-name-part-type="species" reg="elaeidis">elaeidis</tp:taxon-name-part></tp:taxon-name></italic> (<named-content xmlns:xlink="http://www.w3.org/1999/xlink" content-type="dwc:institutional_code" xlink:title="Mae Fah Luang University Culture Collection" xlink:href="http://grbio.org/institution/mae-fah-luang-university-culture-collection" xlink:type="simple">MFLUCC</named-content> 17–0087, ex-type strain) in 14/518 bp (2.70%). The <italic><abbrev xmlns:xlink="http://www.w3.org/1999/xlink" xlink:title="RNA polymerase II second largest subunit" id="ABBRID0EP2GK" xlink:type="simple">rpb2</abbrev></italic> nucleotide pairwise comparison indicated that <italic><tp:taxon-name><tp:taxon-name-part taxon-name-part-type="genus" reg="Periconia">P.</tp:taxon-name-part><tp:taxon-name-part taxon-name-part-type="species" reg="kunmingensis">kunmingensis</tp:taxon-name-part></tp:taxon-name></italic> differs from <italic><tp:taxon-name><tp:taxon-name-part taxon-name-part-type="genus" reg="Periconia">P.</tp:taxon-name-part><tp:taxon-name-part taxon-name-part-type="species" reg="verrucosa">verrucosa</tp:taxon-name-part></tp:taxon-name></italic> (UESTCC 22.0136) in 35/849 bp (4.12%), differs from <italic><tp:taxon-name><tp:taxon-name-part taxon-name-part-type="genus" reg="Periconia">P.</tp:taxon-name-part><tp:taxon-name-part taxon-name-part-type="species" reg="cookei">cookei</tp:taxon-name-part></tp:taxon-name></italic> (UESTCC 22.0134) in 30/819 bp (3.66%) and differs from <italic><tp:taxon-name><tp:taxon-name-part taxon-name-part-type="genus" reg="Periconia">P.</tp:taxon-name-part><tp:taxon-name-part taxon-name-part-type="species" reg="delonicis">delonicis</tp:taxon-name-part></tp:taxon-name></italic> (<named-content xmlns:xlink="http://www.w3.org/1999/xlink" content-type="dwc:institutional_code" xlink:title="Mae Fah Luang University Culture Collection" xlink:href="http://grbio.org/institution/mae-fah-luang-university-culture-collection" xlink:type="simple">MFLUCC</named-content> 17–2584, ex-type strain) in 54/1073 bp (5.03%). The <italic><abbrev xmlns:xlink="http://www.w3.org/1999/xlink" xlink:title="partial translation elongation factor 1-alpha" id="ABBRID0EE4GK" xlink:type="simple">tef1-α</abbrev></italic> nucleotide pairwise comparison indicated that <italic><tp:taxon-name><tp:taxon-name-part taxon-name-part-type="genus" reg="Periconia">P.</tp:taxon-name-part><tp:taxon-name-part taxon-name-part-type="species" reg="kunmingensis">kunmingensis</tp:taxon-name-part></tp:taxon-name></italic> differs from <italic><tp:taxon-name><tp:taxon-name-part taxon-name-part-type="genus" reg="Periconia">P.</tp:taxon-name-part><tp:taxon-name-part taxon-name-part-type="species" reg="verrucosa">verrucosa</tp:taxon-name-part></tp:taxon-name></italic> (<named-content xmlns:xlink="http://www.w3.org/1999/xlink" content-type="dwc:institutional_code" xlink:title="Mae Fah Luang University Culture Collection" xlink:href="http://grbio.org/institution/mae-fah-luang-university-culture-collection" xlink:type="simple">MFLUCC</named-content> 17–2158, ex-type strain) in 108/929 bp (11.63%), differs from <italic><tp:taxon-name><tp:taxon-name-part taxon-name-part-type="genus" reg="Periconia">P.</tp:taxon-name-part><tp:taxon-name-part taxon-name-part-type="species" reg="cookei">cookei</tp:taxon-name-part></tp:taxon-name></italic> in 4/736 bp (0.54%) of <named-content xmlns:xlink="http://www.w3.org/1999/xlink" content-type="dwc:institutional_code" xlink:title="Mae Fah Luang University Culture Collection" xlink:href="http://grbio.org/institution/mae-fah-luang-university-culture-collection" xlink:type="simple">MFLUCC</named-content> 17-1399 and 107/906 bp (11.81%) of <named-content xmlns:xlink="http://www.w3.org/1999/xlink" content-type="dwc:institutional_code" xlink:title="Mae Fah Luang University Culture Collection" xlink:href="http://grbio.org/institution/mae-fah-luang-university-culture-collection" xlink:type="simple">MFLUCC</named-content> 17-1679, differs from <italic><tp:taxon-name><tp:taxon-name-part taxon-name-part-type="genus" reg="Periconia">P.</tp:taxon-name-part><tp:taxon-name-part taxon-name-part-type="species" reg="palmicola">palmicola</tp:taxon-name-part></tp:taxon-name></italic> (<named-content xmlns:xlink="http://www.w3.org/1999/xlink" content-type="dwc:institutional_code" xlink:title="Mae Fah Luang University Culture Collection" xlink:href="http://grbio.org/institution/mae-fah-luang-university-culture-collection" xlink:type="simple">MFLUCC</named-content> 14-0400, ex-type strain) in 19/991 bp (1.92%) and differs from <italic><tp:taxon-name><tp:taxon-name-part taxon-name-part-type="genus" reg="Periconia">P.</tp:taxon-name-part><tp:taxon-name-part taxon-name-part-type="species" reg="delonicis">delonicis</tp:taxon-name-part></tp:taxon-name></italic> (<named-content xmlns:xlink="http://www.w3.org/1999/xlink" content-type="dwc:institutional_code" xlink:title="Mae Fah Luang University Culture Collection" xlink:href="http://grbio.org/institution/mae-fah-luang-university-culture-collection" xlink:type="simple">MFLUCC</named-content> 17–2584, ex-type strain) in 105/987 bp (10.64%).</p><p>Distinguishing <italic><tp:taxon-name><tp:taxon-name-part taxon-name-part-type="genus" reg="Periconia">Periconia</tp:taxon-name-part><tp:taxon-name-part taxon-name-part-type="species" reg="kunmingensis">kunmingensis</tp:taxon-name-part></tp:taxon-name></italic> from other <italic><tp:taxon-name><tp:taxon-name-part taxon-name-part-type="genus" reg="Periconia">Periconia</tp:taxon-name-part></tp:taxon-name></italic> species, based on morphological features alone, presents challenges. However, differentiation can be achieved by considering variations in the sizes of conidiophores, conidiogenous cells and conidia, as well as the number of conidiophores originating from the stromatic, swollen part of the conidiophores, septation characteristics and the occurrence and origin of the host. A comprehensive morphological comparison is provided in Table <xref ref-type="table" rid="T4">4</xref>.</p><table-wrap id="T4" position="float" orientation="portrait"><label>Table 4.</label><caption><p>Morphological comparison of <italic><tp:taxon-name><tp:taxon-name-part taxon-name-part-type="genus" reg="Periconia">Periconia</tp:taxon-name-part><tp:taxon-name-part taxon-name-part-type="species" reg="kunmingensis">kunmingensis</tp:taxon-name-part></tp:taxon-name></italic> with other related species. A novel species is indicated by black bold.</p></caption><table id="TID0EF1GM" rules="all"><tbody><tr><th rowspan="1" colspan="1">Species</th><th rowspan="1" colspan="1">Conidiophores</th><th rowspan="1" colspan="1">Conidiogenous cells</th><th rowspan="1" colspan="1">Conidia</th><th rowspan="1" colspan="1">Host occurrence</th><th rowspan="1" colspan="1">Origin</th><th rowspan="1" colspan="1">Reference</th></tr><tr><td rowspan="1" colspan="1">
                    <italic>
                      <tp:taxon-name><tp:taxon-name-part taxon-name-part-type="genus" reg="Periconia">Periconia</tp:taxon-name-part><tp:taxon-name-part taxon-name-part-type="species" reg="cookei">cookei</tp:taxon-name-part></tp:taxon-name>
                    </italic>
                  </td><td rowspan="2" colspan="1">360–800 µm high, singly or in groups (up to six), 2–6-septate, swollen at the apex, dark brown at the lower part, pale brown at the upper part</td><td rowspan="2" colspan="1">7–11 µm diam., spherical, ovoid or pyriform, initially hyaline, smooth-walled, becoming brown, verrucose on age</td><td rowspan="2" colspan="1">13–16 µm diam., with the wall up to 2 µm thick, spherical, brown, verrucose, singly or in short chains of 2–3 on conidiogenous cells</td><td rowspan="2" colspan="1">On stems of <italic><tp:taxon-name><tp:taxon-name-part taxon-name-part-type="genus" reg="Heracleum">Heracleum</tp:taxon-name-part><tp:taxon-name-part taxon-name-part-type="species" reg="sphondylium">sphondylium</tp:taxon-name-part></tp:taxon-name></italic></td><td rowspan="2" colspan="1">Great Britain</td><td rowspan="2" colspan="1">
                    <xref ref-type="bibr" rid="B71">Mason and Ellis (1953)</xref>
                  </td></tr><tr><td rowspan="1" colspan="1">(IMI 16174, holotype)</td></tr><tr><td rowspan="1" colspan="1">
                    <italic>
                      <tp:taxon-name><tp:taxon-name-part taxon-name-part-type="genus" reg="Periconia">Periconia</tp:taxon-name-part><tp:taxon-name-part taxon-name-part-type="species" reg="delonicis">delonicis</tp:taxon-name-part></tp:taxon-name>
                    </italic>
                  </td><td rowspan="2" colspan="1">360−420 μm high, singly, septate, greyish-brown to dark brown, unbranched, smooth to minutely verruculose</td><td rowspan="2" colspan="1">Monoblastic, proliferating, ovoid to globose, hyaline</td><td rowspan="2" colspan="1">5.5−7 μm diam., subglobose to globose, subhyaline to pale brown, verruculose, singly or in short chains</td><td rowspan="2" colspan="1">On pods of <italic><tp:taxon-name><tp:taxon-name-part taxon-name-part-type="genus" reg="Delonix">Delonix</tp:taxon-name-part><tp:taxon-name-part taxon-name-part-type="species" reg="regia">regia</tp:taxon-name-part></tp:taxon-name></italic></td><td rowspan="2" colspan="1">Thailand</td><td rowspan="2" colspan="1">
                    <xref ref-type="bibr" rid="B50">Jayasiri et al. (2019)</xref>
                  </td></tr><tr><td rowspan="1" colspan="1">(MFLU 18−2100, holotype)</td></tr><tr><td rowspan="1" colspan="1">
                    <italic>
                      <tp:taxon-name><tp:taxon-name-part taxon-name-part-type="genus" reg="Periconia">Periconia</tp:taxon-name-part><tp:taxon-name-part taxon-name-part-type="species" reg="elaeidis">elaeidis</tp:taxon-name-part></tp:taxon-name>
                    </italic>
                  </td><td rowspan="2" colspan="1">200−400 μm high, singly, 4−7-septate, grayish-brown to dark brown, unbranched, smooth to minutely verruculose</td><td rowspan="2" colspan="1">Polyblastic, proliferating, ovoid to globose, pale brown, smooth</td><td rowspan="2" colspan="1">4.5−6.5 μm diam., subglobose to globose, subhyaline to pale brown, verruculose, solitary</td><td rowspan="2" colspan="1">On dead leaves of oil palm</td><td rowspan="2" colspan="1">Thailand</td><td rowspan="2" colspan="1">
                    <xref ref-type="bibr" rid="B42">Hyde et al. (2018)</xref>
                  </td></tr><tr><td rowspan="1" colspan="1">(MFLU 18−0626, holotype)</td></tr><tr><td rowspan="1" colspan="1">
                    <bold><italic><tp:taxon-name><tp:taxon-name-part taxon-name-part-type="genus" reg="Periconia">Periconia</tp:taxon-name-part><tp:taxon-name-part taxon-name-part-type="species" reg="kunmingensis">kunmingensis</tp:taxon-name-part></tp:taxon-name></italic> (<abbrev xmlns:xlink="http://www.w3.org/1999/xlink" xlink:title="Herbarium of Cryptogams Kunming Institute of Botany Academia Sinica" id="ABBRID0ECHHK" xlink:type="simple">KUN-HKAS</abbrev> 102239, holotype)</bold>
                  </td><td rowspan="1" colspan="1">
                    <bold>100–260 μm high, solitary, 3–5-septate, dark brown, unbranched below, branched only at the apex, sometimes swollen near the base</bold>
                  </td><td rowspan="1" colspan="1">
                    <bold>(4–)5–8(–10) × 2.5–5(–6) μm, mono- to polyblastic, subspherical to fusiform, subhyaline to pale brown, verruculose</bold>
                  </td><td rowspan="1" colspan="1">
                    <bold>4.5–7(–9) × 4–7(–8) μm, subglobose to globose, subhyaline to pale brown, minutely verruculose to short-spinulose, solitary to catenate, in acropetal short chains</bold>
                  </td><td rowspan="1" colspan="1">
                    <bold>On dead standing rachis of a fern</bold>
                  </td><td rowspan="1" colspan="1">
                    <bold>Yunnan, China</bold>
                  </td><td rowspan="1" colspan="1">
                    <bold>This study</bold>
                  </td></tr><tr><td rowspan="1" colspan="1"><italic><tp:taxon-name><tp:taxon-name-part taxon-name-part-type="genus" reg="Periconia">Periconia</tp:taxon-name-part><tp:taxon-name-part taxon-name-part-type="species" reg="palmicola">palmicola</tp:taxon-name-part></tp:taxon-name></italic> (MFLU 14-0198, holotype)</td><td rowspan="1" colspan="1">151–188 μm high, singly or in groups, septate, dark brown to black, branched at the apex</td><td rowspan="1" colspan="1">3–3.5 × 3–4.8 μm, mono- to polyblastic, globose, hyaline to subhyaline</td><td rowspan="1" colspan="1">5.1–7.4 × 4.8–6.1 μm, subglobose to globose, light brown to brown, verruculose, solitary to catenate, in acropetal short chains</td><td rowspan="1" colspan="1">On dead, fallen leaves of unidentified palm</td><td rowspan="1" colspan="1">Thailand</td><td rowspan="1" colspan="1">Hyde et al. (2020)</td></tr><tr><td rowspan="1" colspan="1"><italic><tp:taxon-name><tp:taxon-name-part taxon-name-part-type="genus" reg="Periconia">Periconia</tp:taxon-name-part><tp:taxon-name-part taxon-name-part-type="species" reg="verrucosa">verrucosa</tp:taxon-name-part></tp:taxon-name></italic> (MFLU 17–1516, holotype)</td><td rowspan="1" colspan="1">170–296 µm high, singly, 2–4-septate, dark brown, with 3–4 short branches at the apex</td><td rowspan="1" colspan="1">11–26 × 6–14 μm, mono- to polyblastic, retrogressive, oblong, pale brown</td><td rowspan="1" colspan="1">7–15 μm diam., globose, dark brown to reddish-brown, verrucose, acrogenous in branched chains</td><td rowspan="1" colspan="1">On dead stems of <italic><tp:taxon-name><tp:taxon-name-part taxon-name-part-type="genus" reg="Clematis">Clematis</tp:taxon-name-part><tp:taxon-name-part taxon-name-part-type="species" reg="viticella">viticella</tp:taxon-name-part></tp:taxon-name></italic></td><td rowspan="1" colspan="1">Belgium</td><td rowspan="1" colspan="1">
                    <xref ref-type="bibr" rid="B84">Phukhamsakda et al. (2020)</xref>
                  </td></tr></tbody></table></table-wrap></tp:treatment-sec><tp:treatment-sec><!--Section generated to contain objects referenced in tp:taxon-treatment.--><fig id="F3" position="float" orientation="portrait"><object-id xmlns:xlink="http://www.w3.org/1999/xlink" content-type="doi" xlink:type="simple">10.3897/mycokeys.104.112149.figure3</object-id><object-id xmlns:xlink="http://www.w3.org/1999/xlink" content-type="arpha" xlink:type="simple">707E985F-6EDA-5859-B903-80E025843CA5</object-id><label>Figure 3.</label><caption><p>Phylogram of the best-scoring <abbrev xmlns:xlink="http://www.w3.org/1999/xlink" xlink:title="Maximum Likelihood" id="ABBRID0EJQDK" xlink:type="simple">ML</abbrev> consensus tree of taxa in <tp:taxon-name><tp:taxon-name-part taxon-name-part-type="family">Periconiaceae</tp:taxon-name-part></tp:taxon-name> and the closely-related families <tp:taxon-name><tp:taxon-name-part taxon-name-part-type="family">Lentitheciaceae</tp:taxon-name-part></tp:taxon-name> and <tp:taxon-name><tp:taxon-name-part taxon-name-part-type="family">Massarinaceae</tp:taxon-name-part></tp:taxon-name>. The new isolate is indicated in blue. Isolates from type materials are in bold. The <abbrev xmlns:xlink="http://www.w3.org/1999/xlink" xlink:title="Maximum Likelihood" id="ABBRID0E3QDK" xlink:type="simple">ML</abbrev> ultrafast bootstrap and Bayesian PP values greater than 50% and 0.95 are shown at the nodes.</p></caption><graphic xmlns:xlink="http://www.w3.org/1999/xlink" xlink:href="mycokeys-104-009-g003.jpg" position="float" orientation="portrait" xlink:type="simple" id="oo_1026394.jpg"><uri content-type="original_file" xlink:type="simple">https://binary.pensoft.net/fig/1026394</uri></graphic></fig></tp:treatment-sec><ref-list><ref id="B71"><mixed-citation xmlns:xlink="http://www.w3.org/1999/xlink" xlink:type="simple"><person-group><name name-style="western"><surname>Mason</surname><given-names>EW</given-names></name><name name-style="western"><surname>Ellis</surname><given-names>MB</given-names></name></person-group> (<year>1953</year>) <article-title>British species of <italic><tp:taxon-name><tp:taxon-name-part taxon-name-part-type="genus">Periconia</tp:taxon-name-part></tp:taxon-name></italic>.</article-title><source>Mycological Papers</source><volume>56</volume>: <fpage>1</fpage>–<lpage>126</lpage>. <ext-link xlink:href="http://www.cybertruffle.org.uk/cyberliber" ext-link-type="uri" xlink:type="simple">http://www.cybertruffle.org.uk/cyberliber</ext-link></mixed-citation></ref><ref id="B50"><mixed-citation xmlns:xlink="http://www.w3.org/1999/xlink" xlink:type="simple"><person-group><name name-style="western"><surname>Jayasiri</surname><given-names>SC</given-names></name><name name-style="western"><surname>Hyde</surname><given-names>KD</given-names></name><name name-style="western"><surname>Jones</surname><given-names>EBG</given-names></name><name name-style="western"><surname>McKenzie</surname><given-names>EHC</given-names></name><name name-style="western"><surname>Jeewon</surname><given-names>R</given-names></name><name name-style="western"><surname>Phillips</surname><given-names>AJL</given-names></name><name name-style="western"><surname>Bhat</surname><given-names>DJ</given-names></name><name name-style="western"><surname>Wanasinghe</surname><given-names>DN</given-names></name><name name-style="western"><surname>Liu</surname><given-names>JK</given-names></name><name name-style="western"><surname>Lu</surname><given-names>YZ</given-names></name><name name-style="western"><surname>Kang</surname><given-names>JC</given-names></name><name name-style="western"><surname>Xu</surname><given-names>J</given-names></name><name name-style="western"><surname>Karunarathna</surname><given-names>SC</given-names></name></person-group> (<year>2019</year>) <article-title>Diversity, morphology and molecular phylogeny of <tp:taxon-name><tp:taxon-name-part taxon-name-part-type="genus">Dothideomycetes</tp:taxon-name-part></tp:taxon-name> on decaying wild seed pods and fruits.</article-title><source>Mycosphere</source><volume>10</volume>(<issue>1</issue>): <fpage>1</fpage>–<lpage>186</lpage>. <ext-link xlink:href="10.5943/mycosphere/10/1/1" ext-link-type="doi" xlink:type="simple">https://doi.org/10.5943/mycosphere/10/1/1</ext-link></mixed-citation></ref><ref id="B42"><mixed-citation xmlns:xlink="http://www.w3.org/1999/xlink" xlink:type="simple"><person-group><name name-style="western"><surname>Hyde</surname><given-names>KD</given-names></name><name name-style="western"><surname>Chaiwan</surname><given-names>N</given-names></name><name name-style="western"><surname>Norphanphoun</surname><given-names>C</given-names></name><name name-style="western"><surname>Boonmee</surname><given-names>S</given-names></name><name name-style="western"><surname>Camporesi</surname><given-names>E</given-names></name><name name-style="western"><surname>Chethana</surname><given-names>KWT</given-names></name><name name-style="western"><surname>Dayarathne</surname><given-names>MC</given-names></name><name name-style="western"><surname>de Silva</surname><given-names>NI</given-names></name><name name-style="western"><surname>Dissanayake</surname><given-names>AJ</given-names></name><name name-style="western"><surname>Ekanayaka</surname><given-names>AH</given-names></name><name name-style="western"><surname>Hongsanan</surname><given-names>S</given-names></name><name name-style="western"><surname>Huang</surname><given-names>SK</given-names></name><name name-style="western"><surname>Jayasiri</surname><given-names>SC</given-names></name><name name-style="western"><surname>Jayawardena</surname><given-names>RS</given-names></name><name name-style="western"><surname>Jiang</surname><given-names>HB</given-names></name><name name-style="western"><surname>Karunarathna</surname><given-names>A</given-names></name><name name-style="western"><surname>Lin</surname><given-names>CG</given-names></name><name name-style="western"><surname>Liu</surname><given-names>JK</given-names></name><name name-style="western"><surname>Liu</surname><given-names>NG</given-names></name><name name-style="western"><surname>Lu</surname><given-names>YZ</given-names></name><name name-style="western"><surname>Luo</surname><given-names>ZL</given-names></name><name name-style="western"><surname>Maharachchimbura</surname><given-names>SSN</given-names></name><name name-style="western"><surname>Manawasinghe</surname><given-names>IS</given-names></name><name name-style="western"><surname>Pem</surname><given-names>D</given-names></name><name name-style="western"><surname>Perera</surname><given-names>RH</given-names></name><name name-style="western"><surname>Phukhamsakda</surname><given-names>C</given-names></name><name name-style="western"><surname>Samarakoon</surname><given-names>MC</given-names></name><name name-style="western"><surname>Senwanna</surname><given-names>C</given-names></name><name name-style="western"><surname>Shang</surname><given-names>Q</given-names></name><name name-style="western"><surname>Tennakoon</surname><given-names>DS</given-names></name><name name-style="western"><surname>Thambugala</surname><given-names>KM</given-names></name><name name-style="western"><surname>Tibpromma</surname><given-names>S</given-names></name><name name-style="western"><surname>Wanasinghe</surname><given-names>DN</given-names></name><name name-style="western"><surname>Xiao</surname><given-names>YP</given-names></name><name name-style="western"><surname>Yang</surname><given-names>J</given-names></name><name name-style="western"><surname>Zeng</surname><given-names>XY</given-names></name><name name-style="western"><surname>Zhang</surname><given-names>JF</given-names></name><name name-style="western"><surname>Zhang</surname><given-names>SN</given-names></name><name name-style="western"><surname>Bulgakov</surname><given-names>TS</given-names></name><name name-style="western"><surname>Bhat</surname><given-names>DJ</given-names></name><name name-style="western"><surname>Cheewangkoon</surname><given-names>R</given-names></name><name name-style="western"><surname>Goh</surname><given-names>TK</given-names></name><name name-style="western"><surname>Jones</surname><given-names>EBG</given-names></name><name name-style="western"><surname>Kang</surname><given-names>JC</given-names></name><name name-style="western"><surname>Jeewon</surname><given-names>R</given-names></name><name name-style="western"><surname>Liu</surname><given-names>ZY</given-names></name><name name-style="western"><surname>Lumyong</surname><given-names>S</given-names></name><name name-style="western"><surname>Kuo</surname><given-names>CH</given-names></name><name name-style="western"><surname>McKenzie</surname><given-names>EHC</given-names></name><name name-style="western"><surname>Wen</surname><given-names>TC</given-names></name><name name-style="western"><surname>Yan</surname><given-names>JY</given-names></name><name name-style="western"><surname>Zhao</surname><given-names>Q</given-names></name></person-group> (<year>2018</year>) <article-title>Mycosphere notes 169–224.</article-title><source>Mycosphere</source><volume>9</volume>(<issue>2</issue>): <fpage>271</fpage>–<lpage>430</lpage>. <ext-link xlink:href="10.5943/mycosphere/9/2/8" ext-link-type="doi" xlink:type="simple">https://doi.org/10.5943/mycosphere/9/2/8</ext-link></mixed-citation></ref><ref id="B84"><mixed-citation xmlns:xlink="http://www.w3.org/1999/xlink" xlink:type="simple"><person-group><name name-style="western"><surname>Phukhamsakda</surname><given-names>C</given-names></name><name name-style="western"><surname>McKenzie</surname><given-names>EHC</given-names></name><name name-style="western"><surname>Phillips</surname><given-names>AJL</given-names></name><name name-style="western"><surname>Jones</surname><given-names>EBG</given-names></name><name name-style="western"><surname>Bhat</surname><given-names>DJ</given-names></name><name name-style="western"><surname>Stadler</surname><given-names>M</given-names></name><name name-style="western"><surname>Bhunjun</surname><given-names>CS</given-names></name><name name-style="western"><surname>Wanasinghe</surname><given-names>DN</given-names></name><name name-style="western"><surname>Thongbai</surname><given-names>B</given-names></name><name name-style="western"><surname>Camporesi</surname><given-names>E</given-names></name><name name-style="western"><surname>Ertz</surname><given-names>D</given-names></name><name name-style="western"><surname>Jayawardena</surname><given-names>RS</given-names></name><name name-style="western"><surname>Perera</surname><given-names>RH</given-names></name><name name-style="western"><surname>Ekanayake</surname><given-names>AH</given-names></name><name name-style="western"><surname>Tibpromma</surname><given-names>S</given-names></name><name name-style="western"><surname>Doilom</surname><given-names>M</given-names></name><name name-style="western"><surname>Xu</surname><given-names>JC</given-names></name><name name-style="western"><surname>Kevin</surname><given-names>D</given-names></name><name name-style="western"><surname>Hyde</surname><given-names>KD</given-names></name></person-group> (<year>2020</year>) <article-title>Microfungi associated with <italic><tp:taxon-name><tp:taxon-name-part taxon-name-part-type="genus">Clematis</tp:taxon-name-part></tp:taxon-name></italic> (<tp:taxon-name><tp:taxon-name-part taxon-name-part-type="family">Ranunculaceae</tp:taxon-name-part></tp:taxon-name>) with an integrated approach to delimiting species boundaries.</article-title><source>Fungal Diversity</source><volume>102</volume>(<issue>1</issue>): <fpage>1</fpage>–<lpage>203</lpage>. <ext-link xlink:href="10.1007/s13225-020-00448-4" ext-link-type="doi" xlink:type="simple">https://doi.org/10.1007/s13225-020-00448-4</ext-link></mixed-citation></ref></ref-list></tp:taxon-treatment>
